# Supplementary material for: Selective semihydrogenation of acetylene in ethylene using defect-rich boron nitride catalyst from flux reconstruction
Source: Nat Commun. 2025 Nov 12;16:9948. doi: 10.1038/s41467-025-64886-x (PMC12612240; doi:10.1038/s41467-025-64886-x)
Supplement: Supplementary file 2 — Supplementary Data 1 [file 41467_2025_64886_MOESM2_ESM.zip › Supplementary data 1]

BN
    1.000000000000000     
    14.9504995346000005    0.0000000000000000    0.0000000000000000
    -7.4752497673000002   12.9475123962000005    0.0000000000000000
     0.0000000000000000    0.0000000000000000   25.0000000000000000
   B    N    
    35    34     
Direct
  0.9990961142794056  0.9993910108969047  0.5666405899226734
  0.9999883880912647  0.1665806806730616  0.5664078464289530
  0.9998501199599866  0.3331634686361246  0.5663432219316551
  0.9997424570956392  0.5001795776848319  0.5657900230494146
  0.1675428228950589  0.0022266661841636  0.5654723337147248
  0.1674533845919519  0.1686088875657560  0.5658062835392760
  0.1703421173517929  0.3375639629621273  0.5665156775109499
  0.1665820491982815  0.5010027943998461  0.5672273148001238
  0.3342765005258758  0.0023841552889652  0.5651943904530046
  0.3348837362544369  0.1702548958036803  0.5647718309340394
  0.3402843055782569  0.5102937211767781  0.5692558284035274
  0.4998719432740936  0.9995107713509893  0.5661069022696090
  0.5007530277640070  0.1691260057355666  0.5656861464501968
  0.5017648524791168  0.3385107530105640  0.5636932565075571
  0.3353720467340903  0.3375372412437567  0.5637509033633702
  0.0006757620958115  0.6674075531434689  0.5655883988181272
  0.0006503721068680  0.8345920594392396  0.5661664714332034
  0.1661667681037668  0.6676603857197263  0.5658338421499506
  0.1672611841989298  0.8351104102157085  0.5650862199043462
  0.3311176219290760  0.6679396414448809  0.5677810151225959
  0.3334010713884010  0.8347272928649694  0.5661024644650918
  0.4861559236780861  0.6504667954766121  0.5657966729397431
  0.4980831923179624  0.8289528540645326  0.5669178572151455
  0.6645841215535193  0.9949960019181170  0.5663373766968435
  0.6659027726153053  0.1668824930532234  0.5659960512183270
  0.6666522299693156  0.3387204951932355  0.5662189745993623
  0.6686585878508542  0.5140827874384666  0.5669547102245953
  0.8300237352789170  0.9952733184184249  0.5666766647401077
  0.8319977421499064  0.1647512835500614  0.5660480023149288
  0.8326202572432236  0.3331234081527574  0.5660623031438717
  0.8334333162041936  0.5007238826574726  0.5667365012123229
  0.6640841159542983  0.6462179888102181  0.5673499091611526
  0.6597164664845316  0.8187367647737586  0.5671061656821088
  0.8358918218967514  0.6676921344500376  0.5674910863235558
  0.8305090069274568  0.8291049654356383  0.5673372175815934
  0.1109053555874855  0.0567526382747338  0.5661520590084718
  0.1124472429384697  0.2247836871287895  0.5661352392047516
  0.1115378377589317  0.3899079983906173  0.5669635811897661
  0.1108926482640459  0.5564115391705559  0.5659999984696117
  0.2789610725124221  0.0584302737852106  0.5649456249956547
  0.2787225889335881  0.2254037206069090  0.5648285528226888
  0.2837794872455374  0.3968526809454486  0.5663754025475570
  0.2776080620879183  0.5580761297944793  0.5688402777979001
  0.4455060253455488  0.0570894807520804  0.5656711471286899
  0.4464060014142290  0.2261384086041710  0.5650189787426064
  0.4443835176165620  0.3900965850898543  0.5604272265949928
  0.6109054627107219  0.0539838751822269  0.5661874461271683
  0.6119042211837087  0.2256084793854852  0.5659845968387955
  0.6133247478527458  0.3996383249158960  0.5657628240684289
  0.1114319174043287  0.7237060339074248  0.5649265363597890
  0.1117808150018099  0.8908102747241724  0.5654026393252880
  0.2769231626163705  0.7239599851038102  0.5667884571481679
  0.2784721568179644  0.8909668524946976  0.5652034150287907
  0.4415221219360382  0.7172893780630175  0.5673358596374134
  0.4445207859781134  0.8876360663167787  0.5664567540990796
  0.6009266590283598  0.6985614092491388  0.5671879433626952
  0.6089200625292319  0.8810515679521794  0.5667236576532613
  0.7758427591271577  0.0522912532765324  0.5661636509602258
  0.7771213493970988  0.2215237194244139  0.5658801613618305
  0.7775983816779317  0.3899405784815337  0.5664791164620127
  0.7788345882480529  0.5572774678756627  0.5677778768899241
  0.9424768709373474  0.0538696825251928  0.5667507676042950
  0.9436127895688193  0.2214519374110366  0.5662528840935138
  0.9439785238179027  0.3886991687913169  0.5659807119634594
  0.9446421825439029  0.5562071973392071  0.5658311211717398
  0.7750681605753342  0.7175311476864434  0.5678878111637498
  0.7722512095705543  0.8814681033387424  0.5670663013453762
  0.9459179817083204  0.7235673340936490  0.5663165676547169
  0.9426939932366094  0.8876500590180969  0.5668367856239496
  
