# Supplementary material for: Selective semihydrogenation of acetylene in ethylene using defect-rich boron nitride catalyst from flux reconstruction
Source: Nat Commun. 2025 Nov 12;16:9948. doi: 10.1038/s41467-025-64886-x (PMC12612240; doi:10.1038/s41467-025-64886-x)
Supplement: Supplementary file 4 — Source Data [file 41467_2025_64886_MOESM4_ESM.xlsx]

## Sheet: Figure 1
Figure 1
	d				e				f
	2θ	AMBN	BN-700		Raman shift	AMBN	BN-700		G(r)	AMBN	BN-700
	10.0263	8825	4364		1450.76	563.727	5133.08		0.02	-0.01653	-0.04944
	10.0788	8706	4468		1449.64	586.601	4860.77		0.04	-0.03196	-0.09207
	10.1313	8730	4464		1448.53	576.64	5531.97		0.06	-0.04547	-0.12235
	10.1838	8578	4405		1447.41	329.776	5099.74		0.08	-0.05678	-0.13708
	10.2363	8740	4208		1446.29	1091.97	4911.21		0.1	-0.06621	-0.136
	10.2889	8702	4326		1445.18	332.362	5582.39		0.12	-0.07467	-0.12188
	10.3414	8508	4423		1444.06	855.487	5052.04		0.14	-0.08347	-0.09998
	10.3939	8306	4247		1442.94	819.58	5350.53		0.16	-0.09403	-0.07711
	10.4464	8488	4219		1441.82	930.586	5322.47		0.18	-0.10754	-0.06035
	10.499	8273	4293		1440.71	713.049	5193.75		0.2	-0.12465	-0.05572
	10.5515	8242	4304		1439.59	922.776	5409.12		0.22	-0.14524	-0.067
	10.604	8246	4329		1438.47	606.891	5280.63		0.24	-0.16837	-0.095
	10.6565	8312	4398		1437.35	792.713	5730.48		0.26	-0.1924	-0.13732
	10.709	8163	4287		1436.23	693.891	5709.49		0.28	-0.21526	-0.18878
	10.7616	8053	4162		1435.11	818.487	5719.25		0.3	-0.23484	-0.24231
	10.8141	8163	4092		1433.99	665.117	5508.03		0.32	-0.24947	-0.29025
	10.8666	8060	4110		1432.87	260.172	5699.69		0.34	-0.2583	-0.32582
	10.9191	7888	4347		1431.75	820.464	5521.57		0.36	-0.26157	-0.34442
	10.9716	7859	4276		1430.63	980.25	5973.73		0.38	-0.2607	-0.34456
	11.0242	7842	4303		1429.51	179.833	5614.29		0.4	-0.25813	-0.32829
	11.0767	7829	4163		1428.39	834.114	5465.02		0.42	-0.25693	-0.30087
	11.1292	7772	4197		1427.27	515.222	5779.52		0.44	-0.26025	-0.26994
	11.1817	7576	4210		1426.15	445.753	6002.19		0.46	-0.27071	-0.24411
	11.2342	7814	4071		1425.03	876.987	5831.41		0.48	-0.2898	-0.23139
	11.2868	7710	4040		1423.91	359.469	6285.86		0.5	-0.31749	-0.23757
	11.3393	7681	4072		1422.79	830.052	6397.19		0.52	-0.35203	-0.26507
	11.3918	7579	4211		1421.67	280.266	6438.7		0.54	-0.39015	-0.31227
	11.4443	7597	4116		1420.55	718.064	6384.15		0.56	-0.4275	-0.37366
	11.4969	7744	4113		1419.43	590.077	6010.83		0.58	-0.45938	-0.44063
	11.5494	7733	4195		1418.3	547.463	6439.23		0.6	-0.48165	-0.50304
	11.6019	7646	4220		1417.18	487.368	6738.74		0.62	-0.49153	-0.55101
	11.6544	7613	4116		1416.06	914.285	7103.78		0.64	-0.48837	-0.57687
	11.7069	7608	4064		1414.94	854.282	7010.39		0.66	-0.47394	-0.5768
	11.7595	7283	4222		1413.81	921.032	6912.8		0.68	-0.45242	-0.5518
	11.812	7470	3979		1412.69	451.059	7140.47		0.7	-0.42983	-0.50783
	11.8645	7187	4140		1411.57	823.415	7431.43		0.72	-0.41314	-0.45505
	11.917	7378	3977		1410.45	473.709	7632.97		0.74	-0.40901	-0.40614
	11.9695	7122	3931		1409.32	532.02	7097.4		0.76	-0.42249	-0.37405
	12.0221	7278	3981		1408.2	117.285	7194.49		0.78	-0.45585	-0.36951
	12.0746	7239	3980		1407.07	491.884	7917.33		0.8	-0.50782	-0.39873
	12.1271	7309	3984		1405.95	707.287	8273.83		0.82	-0.57331	-0.46177
	12.1796	7205	3960		1404.83	820.339	8203.17		0.84	-0.64394	-0.55193
	12.2322	6954	3932		1403.7	449.67	8527.06		0.86	-0.70914	-0.65635
	12.2847	7079	3939		1402.58	244.668	8382.49		0.88	-0.75784	-0.75786
	12.3372	6946	4068		1401.45	416.743	9009.22		0.9	-0.78058	-0.83787
	12.3897	6931	3930		1400.33	118.377	8962.87		0.92	-0.77146	-0.87981
	12.4422	6945	3990		1399.2	460.383	8831.7		0.94	-0.7299	-0.87268
	12.4947	6863	3918		1398.08	667.352	9277.65		0.96	-0.6616	-0.81399
	12.5473	6788	3836		1396.95	654.529	9196.79		0.98	-0.5786	-0.71148
	12.5998	6863	3859		1395.83	400.089	9771.15		1	-0.49817	-0.58332
	12.6523	6767	3798		1394.7	459.158	9792.68		1.02	-0.44064	-0.45628
	12.7048	6622	3833		1393.57	63.6215	10384.4		1.04	-0.42636	-0.36226
	12.7574	6787	3923		1392.45	-57.6256	11291.4		1.06	-0.4721	-0.33331
	12.8099	6752	3699		1391.32	-54.8987	10801.9		1.08	-0.58749	-0.39579
	12.8624	6790	4049		1390.2	215.463	11439.1		1.1	-0.77193	-0.56475
	12.9149	6533	3771		1389.07	300.972	11674		1.12	-1.0127	-0.83908
	12.9674	6663	3821		1387.94	575.636	12648		1.14	-1.28448	-1.19862
	13.02	6555	3770		1386.81	626.383	13061		1.16	-1.55077	-1.60377
	13.0725	6549	3832		1385.69	399.002	13793.5		1.18	-1.76707	-1.99798
	13.125	6676	3792		1384.56	632.481	14378		1.2	-1.88572	-2.31306
	13.1775	6554	3703		1383.43	179.343	14921.2		1.22	-1.86179	-2.47698
	13.2301	6447	3756		1382.3	467.188	16144.2		1.24	-1.65935	-2.4232
	13.2826	6440	3698		1381.18	188.072	16904.3		1.26	-1.25745	-2.10037
	13.3351	6595	3773		1380.05	371.695	17449.3		1.28	-0.6547	-1.48121
	13.3876	6398	3715		1378.92	748.516	18806.2		1.3	0.12802	-0.56913
	13.4401	6557	3757		1377.79	524.01	19452.9		1.32	1.04739	0.59842
	13.4927	6501	3813		1376.66	17.4801	20802.6		1.34	2.04028	1.95056
	13.5452	6252	3695		1375.53	721.974	21605.2		1.36	3.02895	3.38799
	13.5977	6324	3692		1374.4	710.335	22021.5		1.38	3.92844	4.79176
	13.6502	6284	3657		1373.27	195.506	22366.1		1.4	4.65531	6.03525
	13.7027	6278	3659		1372.14	210.172	22749.8		1.42	5.13677	6.99787
	13.7553	6333	3662		1371.01	233.457	22706.3		1.44	5.31907	7.57878
	13.8078	6314	3597		1369.88	402.14	21865		1.46	5.17407	7.70914
	13.8603	6249	3578		1368.75	819.997	22023.5		1.48	4.7031	7.36106
	13.9128	6178	3677		1367.62	266.884	20413.4		1.5	3.93758	6.55211
	13.9654	6086	3728		1366.49	747.649	19029.4		1.52	2.93619	5.34465
	14.0179	6279	3621		1365.36	331.323	17964.4		1.54	1.7789	3.83989
	14.0704	6119	3547		1364.23	742.678	16850.1		1.56	0.55842	2.16725
	14.1229	6130	3582		1363.1	699.105	15968		1.58	-0.62975	0.47028
	14.1754	6012	3619		1361.97	419.549	14324		1.6	-1.69764	-1.10923
	14.2279	6129	3617		1360.84	692.332	12778.2		1.62	-2.57411	-2.44695
	14.2805	6110	3612		1359.71	681.377	11878		1.64	-3.21198	-3.44962
	14.333	5991	3501		1358.57	380.542	10608.2		1.66	-3.5922	-4.06477
	14.3855	5942	3674		1357.44	224.732	10217.5		1.68	-3.7245	-4.2855
	14.438	6034	3654		1356.31	335.244	9703.72		1.7	-3.64446	-4.1494
	14.4906	6092	3559		1355.18	1012.54	8744.57		1.72	-3.40757	-3.73218
	14.5431	5965	3656		1354.04	517.337	8393.63		1.74	-3.08088	-3.13654
	14.5956	6091	3490		1352.91	346.722	8423.53		1.76	-2.73371	-2.47787
	14.6481	5973	3567		1351.78	805.399	7642.68		1.78	-2.42839	-1.86882
	14.7006	5990	3502		1350.64	876.984	7138.92		1.8	-2.21242	-1.40456
	14.7532	5906	3445		1349.51	600.685	6553.33		1.82	-2.11312	-1.1509
	14.8057	5902	3478		1348.38	218.516	6346.2		1.84	-2.13531	-1.13672
	14.8582	5818	3517		1347.24	895.383	6083.09		1.86	-2.2624	-1.35167
	14.9107	5981	3510		1346.11	990.808	6014.58		1.88	-2.46055	-1.74954
	14.9633	5959	3506		1344.97	660.799	5900.86		1.9	-2.68522	-2.25658
	15.0158	5821	3518		1343.84	1177.53	5668.5		1.92	-2.88916	-2.78366
	15.0683	5893	3460		1342.71	871.418	5488.14		1.94	-3.03055	-3.24048
	15.1208	5855	3482		1341.57	682.021	5357.6		1.96	-3.08	-3.54978
	15.1733	5961	3391		1340.44	917.964	5382.62		1.98	-3.02551	-3.65948
	15.2258	5805	3450		1339.3	713.576	4973.93		2	-2.87441	-3.55099
	15.2784	5611	3427		1338.16	714.375	4880.56		2.02	-2.65217	-3.24247
	15.3309	5733	3375		1337.03	883.391	4929.67		2.04	-2.39808	-2.78645
	15.3834	5692	3481		1335.89	439.855	4758.89		2.06	-2.15855	-2.26212
	15.4359	5793	3334		1334.76	839.684	5090.74		2.08	-1.97895	-1.76332
	15.4885	5691	3290		1333.62	256.198	4879.2		2.1	-1.89529	-1.38394
	15.541	5641	3404		1332.48	1013.97	4456.55		2.12	-1.92697	-1.20271
	15.5935	5703	3403		1331.35	708.776	4553.65		2.14	-2.07187	-1.26968
	15.646	5652	3304		1330.21	908.042	4674.53		2.16	-2.30448	-1.59636
	15.6985	5619	3280		1329.07	1044.78	4407.57		2.18	-2.57764	-2.15108
	15.7511	5492	3264		1327.94	843.222	4194.66		2.2	-2.82768	-2.86039
	15.8036	5622	3371		1326.8	1014.43	4455.85		2.22	-2.98241	-3.61659
	15.8561	5608	3197		1325.66	1179.24	4064.47		2.24	-2.97101	-4.29053
	15.9086	5640	3286		1324.53	691.416	3901.56		2.26	-2.73431	-4.7481
	15.9611	5677	3329		1323.39	608.656	4554.85		2.28	-2.23426	-4.86834
	16.0137	5550	3195		1322.25	1027.44	3987.38		2.3	-1.46106	-4.56067
	16.0662	5640	3252		1321.11	865.052	3910.98		2.32	-0.43695	-3.7791
	16.1187	5622	3251		1319.97	1118.08	3744.31		2.34	0.7839	-2.5312
	16.1712	5710	3226		1318.83	1018.16	4128.63		2.36	2.11976	-0.8806
	16.2237	5527	3161		1317.7	1178.61	3929.9		2.38	3.46919	1.05739
	16.2763	5479	3151		1316.56	1003.47	3978.69		2.4	4.72184	3.12696
	16.3288	5493	3181		1315.42	970.438	3978.14		2.42	5.77054	5.14817
	16.3813	5506	3144		1314.28	1107.2	3872.28		2.44	6.52342	6.93683
	16.4338	5447	3024		1313.14	902.21	3800.99		2.46	6.91443	8.32533
	16.4864	5434	3080		1312	772.432	3854.44		2.48	6.91096	9.1819
	16.5389	5504	3116		1310.86	829.783	4009.02		2.5	6.51765	9.42588
	16.5914	5372	3097		1309.72	927.954	3239.68		2.52	5.77584	9.03712
	16.6439	5479	3132		1308.58	686.659	3581.4		2.54	4.75886	8.05836
	16.6964	5459	3048		1307.44	849.283	3411.88		2.56	3.56368	6.59033
	16.749	5451	3116		1306.29	990.384	3798.74		2.58	2.30002	4.78015
	16.8015	5296	3125		1305.15	577.447	3751.81		2.6	1.07836	2.80453
	16.854	5241	3030		1304.01	761.506	3612.67		2.62	-0.00188	0.84989
	16.9065	5331	3019		1302.87	827.451	3402.83		2.64	-0.86232	-0.90825
	16.9591	5356	3009		1301.73	1423.59	3315.52		2.66	-1.45287	-2.324
	17.0116	5458	3055		1300.59	877.85	3236.88		2.68	-1.75533	-3.29583
	17.0641	5227	2987						2.7	-1.78309	-3.77568
	17.1166	5313	2937						2.72	-1.57733	-3.7714
	17.1691	5218	3003						2.74	-1.20011	-3.34268
	17.2217	5161	2993						2.76	-0.72564	-2.5911
	17.2742	5335	2887						2.78	-0.23074	-1.64574
	17.3267	5152	2939						2.8	0.21417	-0.64654
	17.3792	5316	2981						2.82	0.55252	0.27271
	17.4317	5284	3011						2.84	0.7467	0.99937
	17.4843	5173	2926						2.86	0.78026	1.45342
	17.5368	5356	3083						2.88	0.65736	1.59404
	17.5893	5217	2843						2.9	0.39961	1.42084
	17.6418	5310	2978						2.92	0.04118	0.97003
	17.6944	5241	2896						2.94	-0.37723	0.3063
	17.7469	5251	2854						2.96	-0.81438	-0.48813
	17.7994	5124	2919						2.98	-1.23382	-1.32563
	17.8519	5226	2832						3	-1.60775	-2.1248
	17.9044	5149	2971						3.02	-1.91911	-2.82001
	17.9569	5252	2966						3.04	-2.16178	-3.3678
	18.0095	4945	2883						3.06	-2.33907	-3.74956
	18.062	5094	2869						3.08	-2.46103	-3.97027
	18.1145	5087	2955						3.1	-2.54107	-4.05417
	18.167	5112	2862						3.12	-2.59256	-4.03802
	18.2196	4966	2832						3.14	-2.62605	-3.96323
	18.2721	5132	2830						3.16	-2.64742	-3.86838
	18.3246	5123	2824						3.18	-2.65734	-3.78294
	18.3771	5101	2843						3.2	-2.6519	-3.72331
	18.4296	5033	2829						3.22	-2.62427	-3.69156
	18.4822	5058	2886						3.24	-2.56696	-3.67685
	18.5347	5099	2816						3.26	-2.47428	-3.65901
	18.5872	5170	2859						3.28	-2.34435	-3.61373
	18.6397	4948	2770						3.3	-2.18047	-3.5181
	18.6923	5170	2838						3.32	-1.99139	-3.35568
	18.7448	5092	2823						3.34	-1.79049	-3.1202
	18.7973	4927	2827						3.36	-1.594	-2.81713
	18.8498	4975	2789						3.38	-1.41854	-2.46315
	18.9023	5042	2938						3.4	-1.27828	-2.08336
	18.9549	5047	2719						3.42	-1.18245	-1.70693
	19.0074	4919	2802						3.44	-1.13329	-1.36196
	19.0599	5065	2761						3.46	-1.12514	-1.07024
	19.1124	4816	2763						3.48	-1.14458	-0.84311
	19.1649	5049	2879						3.5	-1.1718	-0.67891
	19.2175	4808	2746						3.52	-1.18302	-0.56259
	19.27	5013	2781						3.54	-1.15349	-0.46759
	19.3225	4854	2820						3.56	-1.06088	-0.35966
	19.375	4925	2775						3.58	-0.88839	-0.20222
	19.4275	5018	2829						3.6	-0.62721	0.03772
	19.4801	4891	2734						3.62	-0.27806	0.38387
	19.5326	4976	2723						3.64	0.14844	0.84609
	19.5851	4825	2739						3.66	0.63269	1.4176
	19.6376	4889	2707						3.68	1.14797	2.07451
	19.6901	4870	2748						3.7	1.66315	2.7776
	19.7427	4861	2636						3.72	2.14579	3.47627
	19.7952	4801	2762						3.74	2.56529	4.114
	19.8477	4819	2699						3.76	2.89562	4.63467
	19.9002	4938	2655						3.78	3.11748	4.98882
	19.9528	4771	2708						3.8	3.21952	5.13913
	20.0053	4867	2800						3.82	3.19875	5.06439
	20.0578	4818	2834						3.84	3.06015	4.76157
	20.1103	4819	2662						3.86	2.81552	4.24591
	20.1628	4790	2882						3.88	2.4821	3.549
	20.2154	4784	2717						3.9	2.08089	2.71546
	20.2679	4805	2677						3.92	1.63511	1.79856
	20.3204	4739	2681						3.94	1.16886	0.85557
	20.3729	4663	2776						3.96	0.70609	-0.05673
	20.4254	4741	2717						3.98	0.26979	-0.8858
	20.478	4627	2768						4	-0.11849	-1.58616
	20.5305	4786	2781						4.02	-0.43925	-2.12111
	20.583	4743	2786						4.04	-0.67546	-2.46355
	20.6355	4802	2703						4.06	-0.81335	-2.59606
	20.6881	4649	2646						4.08	-0.84325	-2.51069
	20.7406	4832	2719						4.1	-0.76054	-2.20855
	20.7931	4766	2700						4.12	-0.56672	-1.6996
	20.8456	4737	2675						4.14	-0.27014	-1.00269
	20.8981	4587	2798						4.16	0.11356	-0.14567
	20.9507	4626	2887						4.18	0.56165	0.83455
	21.0032	4636	2872						4.2	1.04529	1.8923
	21.0557	4559	2832						4.22	1.53125	2.97418
	21.1082	4580	2701						4.24	1.98434	4.02106
	21.1607	4577	2750						4.26	2.37043	4.97115
	21.2133	4748	2820						4.28	2.65957	5.76408
	21.2658	4661	2792						4.3	2.82906	6.34567
	21.3183	4651	2824						4.32	2.86585	6.67301
	21.3708	4644	2784						4.34	2.76816	6.71897
	21.4233	4667	2774						4.36	2.54579	6.47576
	21.4759	4602	3004						4.38	2.21928	5.95676
	21.5284	4622	2824						4.4	1.81774	5.19615
	21.5809	4612	2861						4.42	1.3757	4.24632
	21.6334	4658	2897						4.44	0.92939	3.17303
	21.6859	4414	2928						4.46	0.51271	2.04892
	21.7385	4615	2855						4.48	0.15363	0.94605
	21.791	4524	2917						4.5	-0.12858	-0.07162
	21.8435	4573	2864						4.52	-0.32507	-0.95466
	21.896	4688	2956						4.54	-0.43766	-1.67292
	21.9486	4458	2986						4.56	-0.47764	-2.21751
	22.0011	4394	2835						4.58	-0.4635	-2.6001
	22.0536	4467	2901						4.6	-0.41759	-2.84924
	22.1061	4647	3002						4.62	-0.36252	-3.00447
	22.1586	4394	3108						4.64	-0.31759	-3.10887
	22.2112	4533	2969						4.66	-0.29586	-3.2012
	22.2637	4427	3023						4.68	-0.3023	-3.30881
	22.3162	4449	3001						4.7	-0.33317	-3.44237
	22.3687	4370	2967						4.72	-0.37686	-3.59324
	22.4213	4391	2880						4.74	-0.41585	-3.73401
	22.4738	4426	3038						4.76	-0.42972	-3.8221
	22.5263	4322	3013						4.78	-0.39854	-3.80608
	22.5788	4298	3119						4.8	-0.30624	-3.63363
	22.6313	4387	2972						4.82	-0.14343	-3.26028
	22.6838	4417	3137						4.84	0.09073	-2.65736
	22.7364	4603	3056						4.86	0.38793	-1.81812
	22.7889	4318	2975						4.88	0.73142	-0.76108
	22.8414	4159	3066						4.9	1.098	0.4701
	22.8939	4307	3118						4.92	1.4608	1.81004
	22.9465	4253	3213						4.94	1.79276	3.1782
	22.999	4306	3184						4.96	2.06987	4.48749
	23.0515	4330	3150						4.98	2.27418	5.65389
	23.104	4114	3158						5	2.39569	6.60568
	23.1565	4282	3324						5.02	2.4332	7.29106
	23.2091	4277	3183						5.04	2.39385	7.68309
	23.2616	4152	3136						5.06	2.29151	7.78136
	23.3141	4283	3263						5.08	2.14428	7.61028
	23.3666	4146	3248						5.1	1.97149	7.21419
	23.4191	4218	3322						5.12	1.7907	6.65028
	23.4717	4150	3411						5.14	1.6151	5.98021
	23.5242	4118	3447						5.16	1.45182	5.26189
	23.5767	4328	3443						5.18	1.30122	4.54246
	23.6292	4191	3442						5.2	1.1574	3.85351
	23.6818	4098	3642						5.22	1.00976	3.20913
	23.7343	4032	3677						5.24	0.84529	2.60688
	23.7868	4058	3662						5.26	0.65135	2.03151
	23.8393	4075	3547						5.28	0.41834	1.46045
	23.8918	4007	3634						5.3	0.14191	0.87032
	23.9444	4113	3753						5.32	-0.17563	0.24307
	23.9969	3998	3882						5.34	-0.52502	-0.42899
	24.0494	4030	3922						5.36	-0.89075	-1.14043
	24.1019	3999	3884						5.38	-1.25289	-1.87234
	24.1544	4040	4007						5.4	-1.58956	-2.59465
	24.207	4097	4030						5.42	-1.87973	-3.27048
	24.2595	4038	4011						5.44	-2.10598	-3.86195
	24.312	4011	4316						5.46	-2.25673	-4.33628
	24.3645	3896	4285						5.48	-2.32769	-4.67125
	24.417	3993	4353						5.5	-2.32219	-4.85905
	24.4696	3920	4407						5.52	-2.25057	-4.90782
	24.5221	3956	4479						5.54	-2.12853	-4.84066
	24.5746	3988	4461						5.56	-1.97487	-4.6922
	24.6271	3968	4616						5.58	-1.80887	-4.50343
	24.6797	3919	4748						5.6	-1.64784	-4.3154
	24.7322	3930	4877						5.62	-1.50511	-4.16312
	24.7847	3903	4969						5.64	-1.38874	-4.07038
	24.8372	3854	5121						5.66	-1.30127	-4.04666
	24.8897	3859	5274						5.68	-1.24028	-4.08627
	24.9423	3849	5400						5.7	-1.19983	-4.17027
	24.9948	3769	5609						5.72	-1.17236	-4.27037
	25.0473	3785	5699						5.74	-1.15076	-4.35461
	25.0998	3735	5953						5.76	-1.13022	-4.39339
	25.1523	3775	6262						5.78	-1.10948	-4.36511
	25.2049	3705	6663						5.8	-1.0913	-4.26028
	25.2574	3760	6748						5.82	-1.08209	-4.08335
	25.3099	3804	7136						5.84	-1.09053	-3.85198
	25.3624	3720	7469						5.86	-1.12575	-3.59371
	25.415	3796	7943						5.88	-1.19503	-3.34067
	25.4675	3766	8379						5.9	-1.30173	-3.12312
	25.52	3621	8753						5.92	-1.44357	-2.96306
	25.5725	3577	9212						5.94	-1.61181	-2.86896
	25.625	3752	9815						5.96	-1.79143	-2.83268
	25.6776	3618	10404						5.98	-1.96241	-2.82931
	25.7301	3704	11272						6	-2.10199	-2.82001
	25.7826	3629	11965						6.02	-2.18757	-2.75777
	25.8351	3543	13011						6.04	-2.19995	-2.59513
	25.8876	3601	13853						6.06	-2.12637	-2.2928
	25.9402	3604	14707						6.08	-1.96289	-1.8279
	25.9927	3565	16087						6.1	-1.71568	-1.20017
	26.0452	3520	17279						6.12	-1.40104	-0.4354
	26.0977	3592	18988						6.14	-1.04404	0.4151
	26.1502	3615	20540						6.16	-0.67581	1.27881
	26.2028	3481	22235						6.18	-0.32995	2.07005
	26.2553	3626	24450						6.2	-0.03838	2.70048
	26.3078	3502	26341						6.22	0.17278	3.09103
	26.3603	3541	28590						6.24	0.28671	3.18328
	26.4128	3429	30415						6.26	0.29832	2.94894
	26.4654	3491	33302						6.28	0.21527	2.39571
	26.5179	3471	35315						6.3	0.05731	1.56886
	26.5704	3492	37074						6.32	-0.14587	0.54783
	26.6229	3332	38841						6.34	-0.35816	-0.56166
	26.6755	3448	40335						6.36	-0.54142	-1.63919
	26.728	3451	41518						6.38	-0.66021	-2.56345
	26.7805	3333	41892						6.4	-0.68619	-3.22657
	26.833	3399	41508						6.42	-0.60178	-3.54702
	26.8855	3343	40924						6.44	-0.40245	-3.47953
	26.9381	3307	40022						6.46	-0.09747	-3.0207
	26.9906	3344	38243						6.48	0.29107	-2.20957
	27.0431	3357	36076						6.5	0.73067	-1.12311
	27.0956	3210	33386						6.52	1.18221	0.13271
	27.1482	3150	31102						6.54	1.60428	1.43515
	27.2007	3133	28478						6.56	1.95791	2.65858
	27.2532	3270	25931						6.58	2.21077	3.68837
	27.3057	3181	23167						6.6	2.34051	4.4329
	27.3582	3252	21084						6.62	2.33693	4.83251
	27.4108	3245	18883						6.64	2.2026	4.8643
	27.4633	3165	17127						6.66	1.95206	4.54238
	27.5158	3152	15348						6.68	1.60965	3.914
	27.5683	3209	13778						6.7	1.2065	3.0521
	27.6208	3143	12544						6.72	0.7768	2.04553
	27.6734	3137	11456						6.74	0.35415	0.98844
	27.7259	3237	10565						6.76	-0.03185	-0.03004
	27.7784	3051	9471						6.78	-0.35811	-0.93423
	27.8309	3061	8819						6.8	-0.60974	-1.66793
	27.8834	3104	8176						6.82	-0.78048	-2.1973
	27.936	3040	7581						6.84	-0.87223	-2.51073
	27.9885	3020	7159						6.86	-0.89353	-2.61611
	28.041	2946	6618						6.88	-0.85764	-2.53619
	28.0935	3073	6265						6.9	-0.78021	-2.30304
	28.146	3167	5856						6.92	-0.67708	-1.95245
	28.1986	3005	5649						6.94	-0.56238	-1.51922
	28.2511	3101	5225						6.96	-0.44729	-1.03373
	28.3036	2940	5089						6.98	-0.3393	-0.52033
	28.3561	2867	4770						7	-0.24227	0.00273
	28.4087	2894	4653						7.02	-0.15695	0.52205
	28.4612	2863	4556						7.04	-0.08193	1.02702
	28.5137	2851	4297						7.06	-0.01469	1.50771
	28.5662	3025	4240						7.08	0.04732	1.95302
	28.6187	2942	4060						7.1	0.10587	2.34985
	28.6713	2792	4035						7.12	0.16153	2.68326
	28.7238	2960	3891						7.14	0.21359	2.93782
	28.7763	2764	3712						7.16	0.2604	3.09975
	28.8288	2783	3627						7.18	0.3	3.15946
	28.8814	2779	3632						7.2	0.33085	3.11409
	28.9339	2819	3497						7.22	0.35256	2.96927
	28.9864	2899	3471						7.24	0.36648	2.73999
	29.0389	2783	3301						7.26	0.37588	2.45002
	29.0914	2704	3297						7.28	0.38589	2.13007
	29.144	2754	3193						7.3	0.40296	1.81473
	29.1965	2748	3205						7.32	0.43406	1.53866
	29.249	2815	3084						7.34	0.48564	1.33252
	29.3015	2609	3043						7.36	0.56254	1.21919
	29.354	2732	2987						7.38	0.66701	1.21084
	29.4066	2720	2936						7.4	0.79801	1.30724
	29.4591	2700	2987						7.42	0.95081	1.49557
	29.5116	2642	2899						7.44	1.11708	1.75171
	29.5641	2627	2699						7.46	1.28548	2.04288
	29.6166	2672	2712						7.48	1.44256	2.33116
	29.6692	2644	2624						7.5	1.57402	2.57763
	29.7217	2618	2682						7.52	1.66614	2.74644
	29.7742	2692	2518						7.54	1.70723	2.80834
	29.8267	2592	2616						7.56	1.68884	2.74347
	29.8792	2628	2508						7.58	1.60682	2.54297
	29.9318	2551	2500						7.6	1.46185	2.20944
	29.9843	2542	2515						7.62	1.25962	1.75634
	30.0368	2612	2434						7.64	1.01042	1.2064
	30.0893	2606	2567						7.66	0.72842	0.5894
	30.1419	2459	2431						7.68	0.4305	-0.06039
	30.1944	2538	2332						7.7	0.13485	-0.7069
	30.2469	2599	2349						7.72	-0.14048	-1.31484
	30.2994	2487	2382						7.74	-0.3791	-1.85201
	30.3519	2450	2289						7.76	-0.5676	-2.29121
	30.4045	2428	2382						7.78	-0.69661	-2.61186
	30.457	2409	2291						7.8	-0.7615	-2.80112
	30.5095	2447	2159						7.82	-0.76271	-2.85464
	30.562	2413	2167						7.84	-0.70559	-2.77693
	30.6145	2422	2186						7.86	-0.59987	-2.58116
	30.6671	2506	2213						7.88	-0.45876	-2.28845
	30.7196	2450	2067						7.9	-0.29771	-1.92656
	30.7721	2407	2079						7.92	-0.13313	-1.52793
	30.8246	2366	2155						7.94	0.01916	-1.12711
	30.8772	2395	2158						7.96	0.14521	-0.75777
	30.9297	2399	2124						7.98	0.23412	-0.44943
	30.9822	2394	2093						8	0.27896	-0.22439
	31.0347	2318	2090						8.02	0.27717	-0.095
	31.0872	2335	2028						8.04	0.23065	-0.06203
	31.1398	2323	2054						8.06	0.14536	-0.11409
	31.1923	2319	2154						8.08	0.03047	-0.22862
	31.2448	2305	1963						8.1	-0.10271	-0.37437
	31.2973	2373	2052						8.12	-0.24206	-0.51513
	31.3498	2356	1978						8.14	-0.37601	-0.61453
	31.4024	2250	1976						8.16	-0.49475	-0.64111
	31.4549	2369	2041						8.18	-0.59123	-0.57309
	31.5074	2267	1897						8.2	-0.66175	-0.4022
	31.5599	2341	1994						8.22	-0.7061	-0.13572
	31.6124	2224	1970						8.24	-0.72721	0.20346
	31.665	2372	1933						8.26	-0.73039	0.57916
	31.7175	2239	1863						8.28	-0.72227	0.94619
	31.77	2255	1928						8.3	-0.70953	1.25643
	31.8225	2284	1910						8.32	-0.69767	1.46567
	31.8751	2220	1987						8.34	-0.68996	1.54042
	31.9276	2185	1886						8.36	-0.68676	1.4636
	31.9801	2318	1881						8.38	-0.68531	1.23831
	32.0326	2170	1849						8.4	-0.68005	0.88889
	32.0851	2244	1862						8.42	-0.66345	0.45899
	32.1377	2190	1888						8.44	-0.62719	0.00672
	32.1902	2080	1892						8.46	-0.56364	-0.40251
	32.2427	2226	1802						8.48	-0.46729	-0.70468
	32.2952	2207	1822						8.5	-0.33603	-0.84618
	32.3477	2133	1876						8.52	-0.17199	-0.79182
	32.4003	2153	1755						8.54	0.0182	-0.53073
	32.4528	2212	1800						8.56	0.22381	-0.07916
	32.5053	2078	1864						8.58	0.43098	0.52032
	32.5578	2154	1811						8.6	0.62433	1.20328
	32.6103	2120	1844						8.62	0.78884	1.89111
	32.6629	2208	1710						8.64	0.91181	2.50082
	32.7154	2041	1715						8.66	0.98473	2.95587
	32.7679	2135	1742						8.68	1.00456	3.19634
	32.8204	2076	1696						8.7	0.97443	3.18722
	32.873	2066	1692						8.72	0.90353	2.92343
	32.9255	2189	1762						8.74	0.80609	2.43096
	32.978	2042	1657						8.76	0.69974	1.76381
	33.0305	2057	1708						8.78	0.60323	0.99712
	33.083	2157	1781						8.8	0.53398	0.21741
	33.1356	2171	1816						8.82	0.50565	-0.48884
	33.1881	2026	1775						8.84	0.52613	-1.04661
	33.2406	2094	1728						8.86	0.59625	-1.40218
	33.2931	2052	1715						8.88	0.70933	-1.53014
	33.3456	2139	1739						8.9	0.8518	-1.43642
	33.3982	2106	1707						8.92	1.00469	-1.15708
	33.4507	2053	1710						8.94	1.1459	-0.7529
	33.5032	2080	1622						8.96	1.25293	-0.30062
	33.5557	2041	1635						8.98	1.30579	0.11798
	33.6082	2008	1556						9	1.28962	0.4276
	33.6608	2029	1715						9.02	1.19672	0.56997
	33.7133	2032	1697						9.04	1.02773	0.51191
	33.7658	2005	1648						9.06	0.79176	0.24989
	33.8183	2006	1607						9.08	0.50547	-0.18964
	33.8708	2007	1653						9.1	0.19126	-0.75399
	33.9234	1969	1560						9.12	-0.12535	-1.37164
	33.9759	1867	1622						9.14	-0.41861	-1.96202
	34.0284	1905	1637						9.16	-0.66546	-2.44651
	34.0809	1946	1737						9.18	-0.84812	-2.75892
	34.1335	1910	1690						9.2	-0.95592	-2.85413
	34.186	1996	1541						9.22	-0.98628	-2.71372
	34.2385	1979	1553						9.24	-0.94467	-2.34786
	34.291	1896	1609						9.26	-0.8436	-1.79342
	34.3435	1919	1584						9.28	-0.7008	-1.10854
	34.3961	1928	1616						9.3	-0.53688	-0.3647
	34.4486	1908	1610						9.32	-0.37281	0.36264
	34.5011	1939	1603						9.34	-0.22745	1.00343
	34.5536	1904	1615						9.36	-0.11562	1.5011
	34.6061	1896	1608						9.38	-0.04673	1.81836
	34.6587	1864	1677						9.4	-0.02432	1.93996
	34.7112	1877	1618						9.42	-0.04634	1.87226
	34.7637	1876	1628						9.44	-0.10612	1.63985
	34.8162	1838	1584						9.46	-0.1939	1.27991
	34.8688	1934	1521						9.48	-0.29863	0.8354
	34.9213	1805	1508						9.5	-0.40964	0.348
	34.9738	1889	1551						9.52	-0.51813	-0.14787
	35.0263	1792	1525						9.54	-0.61815	-0.62925
	35.0788	1932	1507						9.56	-0.70696	-1.08641
	35.1314	1882	1449						9.58	-0.7848	-1.52207
	35.1839	1820	1606						9.6	-0.85415	-1.94831
	35.2364	1884	1615						9.62	-0.9186	-2.38187
	35.2889	1775	1507						9.64	-0.98157	-2.83854
	35.3415	1816	1551						9.66	-1.04515	-3.32781
	35.394	1840	1572						9.68	-1.10916	-3.84855
	35.4465	1769	1514						9.7	-1.17072	-4.38652
	35.499	1791	1547						9.72	-1.22429	-4.91416
	35.5515	1936	1506						9.74	-1.26232	-5.39271
	35.6041	1852	1581						9.76	-1.27619	-5.77633
	35.6566	1843	1485						9.78	-1.25759	-6.01775
	35.7091	1819	1517						9.8	-1.19985	-6.07451
	35.7616	1731	1493						9.82	-1.09918	-5.91495
	35.8141	1835	1573						9.84	-0.95562	-5.52315
	35.8667	1846	1542						9.86	-0.77342	-4.902
	35.9192	1775	1537						9.88	-0.56096	-4.0741
	35.9717	1835	1493						9.9	-0.33011	-3.08038
	36.0242	1749	1597						9.92	-0.09509	-1.97658
	36.0767	1719	1542						9.94	0.12894	-0.82807
	36.1293	1729	1423						9.96	0.32743	0.29622
	36.1818	1808	1595						9.98	0.48792	1.33014
	36.2343	1761	1531						10	0.60131	2.21604
	36.2868	1689	1481						10.02	0.66263	2.90939
	36.3394	1737	1476						10.04	0.67143	3.38179
	36.3919	1774	1417						10.06	0.63163	3.62217
	36.4444	1758	1477						10.08	0.55088	3.63635
	36.4969	1690	1548						10.1	0.4396	3.445
	36.5494	1780	1499						10.12	0.3098	3.08062
	36.602	1690	1503						10.14	0.17377	2.58384
	36.6545	1770	1533						10.16	0.04297	1.99963
	36.707	1678	1530						10.18	-0.07302	1.37376
	36.7595	1823	1556						10.2	-0.16713	0.74976
	36.812	1741	1520						10.22	-0.23518	0.1666
	36.8646	1706	1506						10.24	-0.27592	-0.34294
	36.9171	1753	1482						10.26	-0.29077	-0.75321
	36.9696	1739	1517						10.28	-0.28333	-1.04628
	37.0221	1744	1486						10.3	-0.25883	-1.21207
	37.0746	1744	1529						10.32	-0.22348	-1.24831
	37.1272	1753	1433						10.34	-0.1838	-1.16039
	37.1797	1659	1451						10.36	-0.1461	-0.96096
	37.2322	1677	1482						10.38	-0.11599	-0.66934
	37.2847	1648	1474						10.4	-0.09802	-0.31059
	37.3372	1738	1435						10.42	-0.09538	0.08583
	37.3898	1668	1439						10.44	-0.10972	0.488
	37.4423	1641	1423						10.46	-0.14104	0.86382
	37.4948	1718	1397						10.48	-0.18761	1.18368
	37.5473	1648	1556						10.5	-0.24603	1.42323
	37.5999	1657	1473						10.52	-0.31135	1.56598
	37.6524	1650	1482						10.54	-0.37731	1.60532
	37.7049	1698	1409						10.56	-0.43673	1.54576
	37.7574	1704	1401						10.58	-0.48198	1.40293
	37.8099	1680	1474						10.6	-0.50567	1.2025
	37.8625	1716	1446						10.62	-0.50131	0.97772
	37.915	1611	1437						10.64	-0.46405	0.76608
	37.9675	1642	1435						10.66	-0.39133	0.60516
	38.02	1719	1458						10.68	-0.28341	0.5283
	38.0725	1735	1475						10.7	-0.14366	0.56065
	38.1251	1697	1489						10.72	0.02149	0.71586
	38.1776	1637	1386						10.74	0.20284	0.99413
	38.2301	1731	1493						10.76	0.38908	1.38169
	38.2826	1696	1409						10.78	0.56777	1.8519
	38.3351	1738	1403						10.8	0.72642	2.36784
	38.3877	1747	1428						10.82	0.85367	2.88602
	38.4402	1705	1452						10.84	0.94047	3.3609
	38.4927	1742	1421						10.86	0.98092	3.74959
	38.5452	1631	1437						10.88	0.97296	4.01611
	38.5978	1658	1445						10.9	0.91855	4.13493
	38.6503	1701	1361						10.92	0.82347	4.09314
	38.7028	1671	1428						10.94	0.69672	3.89133
	38.7553	1578	1451						10.96	0.54962	3.54294
	38.8078	1642	1437						10.98	0.39462	3.07234
	38.8604	1664	1414						11	0.24413	2.512
	38.9129	1636	1380						11.02	0.10939	1.89905
	38.9654	1591	1390						11.04	-0.000527023	1.27179
	39.0179	1656	1454						11.06	-0.0793	0.66647
	39.0705	1640	1341						11.08	-0.12365	0.11466
	39.123	1757	1446						11.1	-0.13328	-0.35842
	39.1755	1705	1490						11.12	-0.11045	-0.73482
	39.228	1611	1376						11.14	-0.05935	-1.00391
	39.2805	1642	1429						11.16	0.01461	-1.16173
	39.3331	1681	1394						11.18	0.10558	-1.21009
	39.3856	1670	1400						11.2	0.20789	-1.15537
	39.4381	1688	1436						11.22	0.31649	-1.00755
	39.4906	1687	1458						11.24	0.42719	-0.77939
	39.5431	1739	1465						11.26	0.53661	-0.48591
	39.5957	1739	1418						11.28	0.64199	-0.14421
	39.6482	1724	1386						11.3	0.74091	0.22667
	39.7007	1806	1384						11.32	0.83092	0.60588
	39.7532	1711	1458						11.34	0.90929	0.97106
	39.8057	1715	1426						11.36	0.9729	1.29905
	39.8583	1725	1417						11.38	1.01831	1.56701
	39.9108	1776	1427						11.4	1.04205	1.75389
	39.9633	1674	1461						11.42	1.04103	1.84226
	40.0158	1758	1461						11.44	1.01308	1.82022
	40.0684	1750	1441						11.46	0.95747	1.68307
	40.1209	1676	1452						11.48	0.87532	1.43459
	40.1734	1791	1492						11.5	0.76985	1.08758
	40.2259	1728	1433						11.52	0.64631	0.66355
	40.2784	1746	1548						11.54	0.5117	0.19142
	40.331	1753	1615						11.56	0.37415	-0.29466
	40.3835	1743	1449						11.58	0.24216	-0.75818
	40.436	1817	1437						11.6	0.12367	-1.16364
	40.4885	1814	1527						11.62	0.0252	-1.47984
	40.541	1759	1587						11.64	-0.04892	-1.68304
	40.5936	1801	1566						11.66	-0.09707	-1.75924
	40.6461	1828	1534						11.68	-0.12052	-1.70568
	40.6986	1853	1564						11.7	-0.12324	-1.53099
	40.7511	1749	1542						11.72	-0.11146	-1.25439
	40.8036	1858	1589						11.74	-0.0928	-0.90361
	40.8562	1827	1536						11.76	-0.07539	-0.5121
	40.9087	1877	1688						11.78	-0.06683	-0.11566
	40.9612	1858	1675						11.8	-0.07325	0.25106
	41.0137	1830	1701						11.82	-0.09863	0.5578
	41.0662	1964	1724						11.84	-0.14431	0.78136
	41.1188	1819	1880						11.86	-0.20899	0.90747
	41.1713	1947	1871						11.88	-0.28892	0.93154
	41.2238	1933	1820						11.9	-0.37845	0.85852
	41.2763	1968	1976						11.92	-0.47084	0.70172
	41.3289	1926	1900						11.94	-0.55908	0.48091
	41.3814	1949	1990						11.96	-0.63675	0.21991
	41.4339	1923	2090						11.98	-0.6987	-0.05605
	41.4864	1982	2221						12	-0.74158	-0.32283
	41.5389	2022	2341						12.02	-0.76401	-0.55964
	41.5915	1908	2513						12.04	-0.76653	-0.75066
	41.644	2020	2601						12.06	-0.7513	-0.88609
	41.6965	2048	2940						12.08	-0.72161	-0.96244
	41.749	2019	3131						12.1	-0.68124	-0.98219
	41.8015	2078	3326						12.12	-0.63395	-0.9529
	41.8541	2054	3441						12.14	-0.58291	-0.88587
	41.9066	2038	3559						12.16	-0.53038	-0.79465
	41.9591	2083	3580						12.18	-0.4776	-0.6934
	42.0116	2056	3688						12.2	-0.42483	-0.59549
	42.0641	2069	3788						12.22	-0.37158	-0.51224
	42.1167	2102	3960						12.24	-0.317	-0.45211
	42.1692	2018	4091						12.26	-0.26028	-0.42023
	42.2217	2169	4087						12.28	-0.20103	-0.41842
	42.2742	2098	4216						12.3	-0.1396	-0.44551
	42.3268	2007	4383						12.32	-0.0772	-0.49803
	42.3793	2136	4538						12.34	-0.01589	-0.57104
	42.4318	2078	4815						12.36	0.04159	-0.65906
	42.4843	2210	5129						12.38	0.09215	-0.75697
	42.5368	2203	5388						12.4	0.13277	-0.86072
	42.5894	2301	5555						12.42	0.1609	-0.96777
	42.6419	2108	5795						12.44	0.17482	-1.07725
	42.6944	2275	6077						12.46	0.17396	-1.1897
	42.7469	2137	6173						12.48	0.15901	-1.30662
	42.7995	2149	6206						12.5	0.13186	-1.42965
	42.852	2262	6487						12.52	0.09545	-1.5597
	42.9045	2222	6209						12.54	0.05344	-1.69611
	42.957	2255	6190						12.56	0.00979	-1.8359
	43.0095	2195	6023						12.58	-0.03162	-1.97344
	43.062	2224	5939						12.6	-0.06743	-2.10044
	43.1146	2280	5655						12.62	-0.09511	-2.20646
	43.1671	2236	5621						12.64	-0.11314	-2.27988
	43.2196	2204	5336						12.66	-0.12114	-2.30927
	43.2721	2259	5109						12.68	-0.11975	-2.28495
	43.3247	2269	4897						12.7	-0.11049	-2.20055
	43.3772	2308	4875						12.72	-0.0955	-2.05447
	43.4297	2197	4715						12.74	-0.07723	-1.85073
	43.4822	2241	4599						12.76	-0.05811	-1.59935
	43.5347	2254	4561						12.78	-0.04026	-1.31581
	43.5873	2290	4357						12.8	-0.02532	-1.01984
	43.6398	2219	4254						12.82	-0.01423	-0.73348
	43.6923	2327	4151						12.84	-0.00722	-0.47859
	43.7448	2268	4295						12.86	-0.00386	-0.27417
	43.7974	2173	3915						12.88	-0.0031	-0.13383
	43.8499	2268	4050						12.9	-0.00349	-0.06366
	43.9024	2153	3971						12.92	-0.00332	-0.06098
	43.9549	2206	3829						12.94	-0.000896093	-0.1141
	44.0074	2194	3847						12.96	0.00532	-0.20319
	44.06	2088	3785						12.98	0.01646	-0.30231
	44.1125	2230	3655						13	0.03318	-0.38238
	44.165	2238	3765						13.02	0.05547	-0.41467
	44.2175	2257	3587						13.04	0.08265	-0.37453
	44.27	2278	3738						13.06	0.11337	-0.24481
	44.3226	2112	3774						13.08	0.14566	-0.01846
	44.3751	2190	3552						13.1	0.17704	0.29992
	44.4276	2256	3623						13.12	0.20473	0.69398
	44.4801	2137	3477						13.14	0.22581	1.13688
	44.5326	2108	3574						13.16	0.23751	1.59397
	44.5852	2091	3570						13.18	0.23744	2.02642
	44.6377	2015	3481						13.2	0.22382	2.39542
	44.6902	2061	3546						13.22	0.1957	2.66654
	44.7427	1992	3493						13.24	0.1531	2.81351
	44.7953	2017	3542						13.26	0.09706	2.82109
	44.8478	1994	3563						13.28	0.02962	2.68663
	44.9003	2124	3500						13.3	-0.04627	2.42015
	44.9528	2012	3486						13.32	-0.127	2.04294
	45.0053	1973	3527						13.34	-0.20852	1.58488
	45.0579	1975	3542						13.36	-0.28665	1.08088
	45.1104	1989	3602						13.38	-0.35739	0.56696
	45.1629	1872	3596						13.4	-0.41719	0.07639
	45.2154	1848	3594						13.42	-0.46316	-0.36353
	45.2679	1942	3717						13.44	-0.49321	-0.73372
	45.3205	1945	3660						13.46	-0.50609	-1.02428
	45.373	1948	3622						13.48	-0.50138	-1.23424
	45.4255	1946	3813						13.5	-0.47933	-1.37013
	45.478	1831	3687						13.52	-0.44078	-1.44376
	45.5305	1893	3686						13.54	-0.38696	-1.46946
	45.5831	1863	3490						13.56	-0.31938	-1.46145
	45.6356	1865	3605						13.58	-0.23975	-1.43163
	45.6881	1864	3400						13.6	-0.14994	-1.38802
	45.7406	1752	3438						13.62	-0.05203	-1.33435
	45.7931	1840	3297						13.64	0.05162	-1.27043
	45.8457	1787	3266						13.66	0.15827	-1.1935
	45.8982	1726	3134						13.68	0.26473	-1.10001
	45.9507	1733	3162						13.7	0.36734	-0.98763
	46.0032	1775	2945						13.72	0.46199	-0.85694
	46.0558	1794	2890						13.74	0.54437	-0.71258
	46.1083	1676	2738						13.76	0.61017	-0.56345
	46.1608	1742	2759						13.78	0.6555	-0.42202
	46.2133	1787	2519						13.8	0.67725	-0.30268
	46.2658	1737	2539						13.82	0.67354	-0.21938
	46.3184	1747	2411						13.84	0.64403	-0.18303
	46.3709	1720	2320						13.86	0.59016	-0.19895
	46.4234	1703	2249						13.88	0.51518	-0.26491
	46.4759	1756	2303						13.9	0.42398	-0.37014
	46.5284	1661	2261						13.92	0.32277	-0.4955
	46.581	1631	2133						13.94	0.21851	-0.615
	46.6335	1636	2108						13.96	0.11826	-0.69844
	46.686	1655	2012						13.98	0.02851	-0.71502
	46.7385	1631	1972						14	-0.04553	-0.6373
	46.791	1574	1943						14.02	-0.10044	-0.44519
	46.8436	1565	1869						14.04	-0.1349	-0.12923
	46.8961	1663	1837						14.06	-0.14985	0.3072
	46.9486	1529	1866						14.08	-0.14823	0.84709
	47.0011	1587	1762						14.1	-0.13461	1.46072
	47.0537	1546	1853						14.12	-0.11455	2.10808
	47.1062	1500	1768						14.14	-0.09384	2.74265
	47.1587	1587	1870						14.16	-0.0778	3.31606
	47.2112	1599	1672						14.18	-0.07056	3.78313
	47.2637	1502	1677						14.2	-0.07458	4.10663
	47.3163	1456	1691						14.22	-0.09036	4.26122
	47.3688	1498	1666						14.24	-0.1165	4.2361
	47.4213	1473	1648						14.26	-0.14993	4.03604
	47.4738	1453	1633						14.28	-0.18643	3.68078
	47.5264	1475	1643						14.3	-0.22126	3.20266
	47.5789	1426	1540						14.32	-0.24992	2.64314
	47.6314	1430	1558						14.34	-0.26875	2.04827
	47.6839	1428	1522						14.36	-0.27549	1.46392
	47.7364	1493	1697						14.38	-0.26957	0.93124
	47.7889	1473	1572						14.4	-0.25218	0.48275
	47.8415	1386	1662						14.42	-0.22608	0.13969
	47.894	1459	1547						14.44	-0.19517	-0.08933
	47.9465	1330	1453						14.46	-0.16388	-0.20824
	47.999	1339	1530						14.48	-0.13659	-0.23206
	48.0516	1431	1516						14.5	-0.11693	-0.18426
	48.1041	1449	1502						14.52	-0.10734	-0.09358
	48.1566	1407	1473						14.54	-0.10869	0.00967
	48.2091	1451	1443						14.56	-0.12025	0.09704
	48.2616	1339	1458						14.58	-0.1398	0.14493
	48.3142	1356	1499						14.6	-0.16398	0.13681
	48.3667	1413	1395						14.62	-0.18883	0.0644
	48.4192	1322	1494						14.64	-0.21034	-0.07216
	48.4717	1362	1495						14.66	-0.22498	-0.26499
	48.5243	1277	1412						14.68	-0.23022	-0.5001
	48.5768	1346	1391						14.7	-0.22477	-0.75937
	48.6293	1291	1403						14.72	-0.20867	-1.02289
	48.6818	1333	1327						14.74	-0.18318	-1.27124
	48.7343	1308	1448						14.76	-0.15047	-1.4874
	48.7869	1247	1369						14.78	-0.1132	-1.65825
	48.8394	1306	1467						14.8	-0.074	-1.77542
	48.8919	1306	1387						14.82	-0.03507	-1.83556
	48.9444	1309	1445						14.84	0.00223	-1.8399
	48.9969	1344	1378						14.86	0.03756	-1.79345
	49.0495	1318	1490						14.88	0.07159	-1.70375
	49.102	1312	1319						14.9	0.10582	-1.5796
	49.1545	1288	1387						14.92	0.14225	-1.42967
	49.207	1310	1295						14.94	0.18291	-1.26148
	49.2595	1273	1326						14.96	0.22936	-1.08059
	49.3121	1310	1391						14.98	0.2823	-0.89025
	49.3646	1265	1402						15	0.34119	-0.69153
	49.4171	1238	1411						15.02	0.40414	-0.48378
	49.4696	1131	1272						15.04	0.46796	-0.26544
	49.5222	1182	1362						15.06	0.52839	-0.03509
	49.5747	1204	1309						15.08	0.5806	0.20756
	49.6272	1263	1309						15.1	0.61966	0.46075
	49.6797	1190	1359						15.12	0.64125	0.72007
	49.7322	1209	1373						15.14	0.64212	0.97827
	49.7848	1275	1381						15.16	0.62064	1.22554
	49.8373	1222	1371						15.18	0.57704	1.45029
	49.8898	1243	1341						15.2	0.51351	1.64035
	49.9423	1277	1403						15.22	0.43405	1.78448
	49.9948	1254	1322						15.24	0.3441	1.87396
	50.0474	1232	1300						15.26	0.25003	1.90415
	50.0999	1226	1302						15.28	0.15851	1.87559
	50.1524	1312	1346						15.3	0.07585	1.7947
	50.2049	1153	1317						15.32	0.0074	1.67363
	50.2574	1185	1340						15.34	-0.04296	1.52949
	50.31	1157	1266						15.36	-0.07316	1.38267
	50.3625	1158	1302						15.38	-0.08306	1.2547
	50.415	1158	1367						15.4	-0.0744	1.16557
	50.4675	1208	1303						15.42	-0.05052	1.13106
	50.52	1216	1358						15.44	-0.01599	1.1603
	50.5726	1244	1273						15.46	0.02395	1.25395
	50.6251	1257	1282						15.48	0.06389	1.40323
	50.6776	1179	1293						15.5	0.09881	1.59015
	50.7301	1157	1385						15.52	0.12455	1.78884
	50.7827	1158	1337						15.54	0.13813	1.96802
	50.8352	1199	1302						15.56	0.13795	2.09435
	50.8877	1164	1284						15.58	0.12388	2.13632
	50.9402	1232	1287						15.6	0.09713	2.0681
	50.9927	1151	1316						15.62	0.06001	1.87311
	51.0453	1163	1252						15.64	0.01566	1.54657
	51.0978	1212	1274						15.66	-0.03236	1.09681
	51.1503	1137	1250						15.68	-0.08045	0.54514
	51.2028	1160	1343						15.7	-0.12533	-0.07596
	51.2553	1126	1382						15.72	-0.16435	-0.72596
	51.3079	1126	1332						15.74	-0.19569	-1.36047
	51.3604	1207	1238						15.76	-0.21846	-1.93608
	51.4129	1093	1300						15.78	-0.23275	-2.41513
	51.4654	1216	1197						15.8	-0.23947	-2.76991
	51.5179	1094	1316						15.82	-0.24018	-2.9857
	51.5705	1093	1227						15.84	-0.23684	-3.06228
	51.623	1171	1288						15.86	-0.23155	-3.01375
	51.6755	1117	1275						15.88	-0.22622	-2.86649
	51.728	1038	1279						15.9	-0.22234	-2.65578
	51.7806	1093	1251						15.92	-0.22081	-2.42125
	51.8331	1214	1348						15.94	-0.2218	-2.2019
	51.8856	1121	1320						15.96	-0.22479	-2.03133
	51.9381	1177	1344						15.98	-0.2286	-1.93366
	51.9906	1156	1295						16	-0.23162	-1.92085
	52.0432	1084	1301						16.02	-0.23199	-1.99167
	52.0957	1083	1345						16.04	-0.22795	-2.13229
	52.1482	1087	1340						16.06	-0.21803	-2.31872
	52.2007	1034	1300						16.08	-0.20136	-2.52035
	52.2533	1088	1331						16.1	-0.17779	-2.70437
	52.3058	1139	1298						16.12	-0.14802	-2.84031
	52.3583	1061	1352						16.14	-0.11352	-2.90414
	52.4108	1076	1360						16.16	-0.07644	-2.88132
	52.4633	1081	1375						16.18	-0.03936	-2.76843
	52.5159	1086	1279						16.2	-0.00502	-2.57319
	52.5684	1124	1334						16.22	0.02403	-2.31292
	52.6209	998	1382						16.24	0.0457	-2.01163
	52.6734	1121	1326						16.26	0.05863	-1.69632
	52.7259	1108	1371						16.28	0.06236	-1.39292
	52.7785	1132	1350						16.3	0.05739	-1.12255
	52.831	1063	1419						16.32	0.04514	-0.89861
	52.8835	1114	1335						16.34	0.02771	-0.72515
	52.936	1047	1339						16.36	0.00768	-0.59672
	52.9885	1098	1361						16.38	-0.01223	-0.49968
	53.0411	1052	1414						16.4	-0.02953	-0.41482
	53.0936	1057	1359						16.42	-0.04223	-0.32084
	53.1461	1083	1388						16.44	-0.04913	-0.19815
	53.1986	1046	1360						16.46	-0.0499	-0.03243
	53.2512	937	1404						16.48	-0.04516	0.18255
	53.3037	1089	1407						16.5	-0.03634	0.44336
	53.3562	1077	1400						16.52	-0.02553	0.73679
	53.4087	1064	1469						16.54	-0.01513	1.04122
	53.4612	1004	1468						16.56	-0.00758	1.32931
	53.5138	1072	1478						16.58	-0.00504	1.57165
	53.5663	1094	1480						16.6	-0.00909	1.74087
	53.6188	1060	1447						16.62	-0.02057	1.81557
	53.6713	1014	1454						16.64	-0.03946	1.7836
	53.7238	973	1517						16.66	-0.0649	1.64421
	53.7764	996	1559						16.68	-0.0953	1.4087
	53.8289	1045	1566						16.7	-0.12856	1.09951
	53.8814	1015	1580						16.72	-0.16228	0.74792
	53.9339	985	1602						16.74	-0.19408	0.39045
	53.9864	986	1683						16.76	-0.22183	0.06467
	54.039	926	1647						16.78	-0.24386	-0.1952
	54.0915	950	1716						16.8	-0.25908	-0.36237
	54.144	1010	1704						16.82	-0.26709	-0.42055
	54.1965	966	1727						16.84	-0.26814	-0.36585
	54.249	963	1812						16.86	-0.26303	-0.20721
	54.3016	980	1870						16.88	-0.253	0.03478
	54.3541	995	1977						16.9	-0.23953	0.33029
	54.4066	1022	1920						16.92	-0.22418	0.64368
	54.4591	971	1946						16.94	-0.20845	0.9376
	54.5117	966	2001						16.96	-0.19358	1.17705
	54.5642	960	2078						16.98	-0.1805	1.33315
	54.6167	961	2052						17	-0.16976	1.38605
	54.6692	1025	2284						17.02	-0.16147	1.32678
	54.7217	937	2260						17.04	-0.15535	1.15782
	54.7743	979	2169						17.06	-0.15077	0.89243
	54.8268	963	2373						17.08	-0.14676	0.55295
	54.8793	941	2353						17.1	-0.1421	0.16817
	54.9318	980	2402						17.12	-0.13545	-0.22974
	54.9843	986	2531						17.14	-0.12539	-0.60843
	55.0369	953	2477						17.16	-0.11053	-0.93838
	55.0894	931	2448						17.18	-0.08967	-1.19538
	55.1419	956	2480						17.2	-0.06189	-1.3623
	55.1944	1035	2525						17.22	-0.02666	-1.43004
	55.2469	885	2484						17.24	0.01604	-1.39764
	55.2995	955	2399						17.26	0.06563	-1.2716
	55.352	1023	2412						17.28	0.12094	-1.06468
	55.4045	930	2348						17.3	0.18018	-0.79424
	55.457	957	2315						17.32	0.24105	-0.48037
	55.5096	962	2335						17.34	0.30084	-0.14409
	55.5621	1037	2215						17.36	0.35666	0.19433
	55.6146	1042	2184						17.38	0.40563	0.51672
	55.6671	920	2187						17.4	0.44515	0.80802
	55.7196	957	2021						17.42	0.4731	1.05682
	55.7722	951	2084						17.44	0.48807	1.25557
	55.8247	951	1981						17.46	0.48943	1.40049
	55.8772	941	1964						17.48	0.47743	1.49116
	55.9297	932	1896						17.5	0.45314	1.53
	55.9823	1009	1805						17.52	0.41833	1.52166
	56.0348	1019	1816						17.54	0.37528	1.47238
	56.0873	976	1794						17.56	0.32656	1.38946
	56.1398	936	1733						17.58	0.2748	1.28076
	56.1923	1003	1858						17.6	0.22246	1.15437
	56.2449	905	1692						17.62	0.1717	1.01838
	56.2974	912	1718						17.64	0.12425	0.88071
	56.3499	916	1652						17.66	0.08144	0.7491
	56.4024	980	1695						17.68	0.04417	0.63102
	56.4549	968	1595						17.7	0.01308	0.53363
	56.5075	975	1680						17.72	-0.01138	0.46368
	56.56	846	1589						17.74	-0.02883	0.42729
	56.6125	920	1575						17.76	-0.03893	0.42961
	56.665	919	1488						17.78	-0.0413	0.47442
	56.7176	894	1626						17.8	-0.03569	0.5636
	56.7701	934	1471						17.82	-0.02199	0.6966
	56.8226	951	1553						17.84	-0.000468133	0.86996
	56.8751	872	1471						17.86	0.02808	1.07693
	56.9276	957	1462						17.88	0.06222	1.30735
	56.9802	908	1422						17.9	0.09977	1.54785
	57.0327	935	1442						17.92	0.13789	1.78237
	57.0852	933	1427						17.94	0.17322	1.99313
	57.1377	963	1396						17.96	0.20212	2.1619
	57.1902	882	1416						17.98	0.2211	2.27157
	57.2428	877	1421						18	0.22716	2.30782
	57.2953	896	1355						18.02	0.21827	2.26083
	57.3478	907	1394						18.04	0.19366	2.12659
	57.4003	938	1339						18.06	0.15408	1.90796
	57.4528	1010	1357						18.08	0.10182	1.61493
	57.5054	892	1379						18.1	0.04056	1.26424
	57.5579	902	1329						18.12	-0.02492	0.87827
	57.6104	879	1268						18.14	-0.08931	0.48309
	57.6629	935	1301						18.16	-0.14728	0.1061
	57.7154	895	1322						18.18	-0.19418	-0.22678
	57.768	905	1283						18.2	-0.22658	-0.49386
	57.8205	844	1317						18.22	-0.24269	-0.68018
	57.873	887	1309						18.24	-0.24263	-0.77936
	57.9255	876	1308						18.26	-0.22839	-0.79459
	57.9781	914	1212						18.28	-0.20361	-0.73852
	58.0306	857	1237						18.3	-0.17308	-0.63212
	58.0831	827	1171						18.32	-0.14212	-0.50246
	58.1356	876	1287						18.34	-0.11585	-0.37967
	58.1881	933	1305						18.36	-0.09855	-0.29346
	58.2407	917	1203						18.38	-0.09297	-0.26956
	58.2932	861	1280						18.4	-0.10008	-0.32644
	58.3457	943	1287						18.42	-0.1188	-0.4729
	58.3982	889	1232						18.44	-0.14624	-0.7066
	58.4507	850	1254						18.46	-0.17801	-1.014
	58.5033	809	1209						18.48	-0.20888	-1.37155
	58.5558	886	1250						18.5	-0.23341	-1.74809
	58.6083	830	1174						18.52	-0.24674	-2.1083
	58.6608	823	1213						18.54	-0.24526	-2.41658
	58.7133	818	1256						18.56	-0.22702	-2.64109
	58.7659	900	1238						18.58	-0.19207	-2.75739
	58.8184	790	1164						18.6	-0.14241	-2.75124
	58.8709	900	1196						18.62	-0.08174	-2.6202
	58.9234	860	1183						18.64	-0.01495	-2.37393
	58.9759	920	1285						18.66	0.05245	-2.03299
	59.0285	857	1181						18.68	0.11508	-1.62643
	59.081	868	1199						18.7	0.16828	-1.18847
	59.1335	892	1135						18.72	0.20865	-0.75459
	59.186	871	1185						18.74	0.23437	-0.35756
	59.2386	870	1090						18.76	0.24531	-0.02393
	59.2911	850	1150						18.78	0.24285	0.22866
	59.3436	829	1156						18.8	0.2296	0.39296
	59.3961	865	1191						18.82	0.20889	0.47239
	59.4486	807	1074						18.84	0.18424	0.47992
	59.5012	893	1123						18.86	0.15887	0.43586
	59.5537	821	1102						18.88	0.13522	0.36487
	59.6062	886	1206						18.9	0.11475	0.29253
	59.6587	851	1131						18.92	0.09782	0.242
	59.7112	844	1087						18.94	0.08379	0.23112
	59.7638	897	1144						18.96	0.07129	0.27035
	59.8163	861	1163						18.98	0.05861	0.36176
	59.8688	858	1204						19	0.04404	0.49914
	59.9213	896	1144						19.02	0.02632	0.66927
	59.9739	795	1129						19.04	0.00489	0.85395
	60.0264	870	1060						19.06	-0.01994	1.0327
	60.0789	821	1113						19.08	-0.04701	1.18552
	60.1314	790	1087						19.1	-0.07446	1.2956
	60.1839	849	1099						19.12	-0.09998	1.35136
	60.2365	821	1079						19.14	-0.1212	1.34778
	60.289	816	1166						19.16	-0.13602	1.28672
	60.3415	821	1132						19.18	-0.14299	1.17639
	60.394	869	1124						19.2	-0.14147	1.02984
	60.4466	831	1143						19.22	-0.13178	0.86302
	60.4991	818	1090						19.24	-0.11515	0.69242
	60.5516	805	1106						19.26	-0.09355	0.53272
	60.6041	819	1143						19.28	-0.0694	0.39491
	60.6566	837	1102						19.3	-0.0453	0.28487
	60.7092	895	1095						19.32	-0.02363	0.20275
	60.7617	846	1050						19.34	-0.00629	0.14321
	60.8142	798	1085						19.36	0.00548	0.09639
	60.8667	819	1111						19.38	0.01122	0.04951
	60.9192	798	1067						19.4	0.01123	-0.01121
	60.9718	787	1077						19.42	0.00641	-0.09843
	61.0243	788	1067						19.44	-0.00192	-0.22185
	61.0768	784	1044						19.46	-0.01226	-0.38673
	61.1293	811	1128						19.48	-0.02315	-0.59303
	61.1818	836	1039						19.5	-0.03338	-0.83527
	61.2344	820	1068						19.52	-0.04212	-1.10311
	61.2869	851	1109						19.54	-0.04892	-1.38245
	61.3394	819	1046						19.56	-0.05369	-1.65709
	61.3919	800	1041						19.58	-0.05658	-1.91053
	61.4445	739	1107						19.6	-0.05787	-2.12778
	61.497	770	1106						19.62	-0.05777	-2.29692
	61.5495	761	1066						19.64	-0.05636	-2.41022
	61.602	776	1080						19.66	-0.05351	-2.46475
	61.6545	761	1074						19.68	-0.04889	-2.46233
	61.7071	798	1112						19.7	-0.04206	-2.40896
	61.7596	779	1073						19.72	-0.03256	-2.31381
	61.8121	773	1129						19.74	-0.0201	-2.18785
	61.8646	852	1072						19.76	-0.0047	-2.04244
	61.9171	798	1134						19.78	0.01323	-1.88796
	61.9697	813	1091						19.8	0.03281	-1.73272
	62.0222	844	1053						19.82	0.05276	-1.58222
	62.0747	787	1135						19.84	0.07148	-1.43889
	62.1272	789	1104						19.86	0.08726	-1.3023
	62.1797	789	1145						19.88	0.09851	-1.16965
	62.2323	855	1114						19.9	0.10397	-1.03677
	62.2848	829	996						19.92	0.10292	-0.89899
	62.3373	805	1036						19.94	0.09533	-0.75228
	62.3898	726	1094						19.96	0.0819	-0.59399
	62.4423	780	1046						19.98	0.064	-0.42353
	62.4949	770	1053						20	0.04356	-0.24256
	62.5474	787	1119						20.02	0.02278	-0.05484
	62.5999	804	1112						20.04	0.00393	0.13416
	62.6524	762	1075						20.06	-0.01095	0.31808
	62.7049	774	1112						20.08	-0.02034	0.49048
	62.7575	777	1179						20.1	-0.02337	0.6458
	62.81	751	1075						20.12	-0.0199	0.78011
	62.8625	790	1066						20.14	-0.01057	0.89168
	62.915	758	1112						20.16	0.00338	0.98131
	62.9676	810	976						20.18	0.02024	1.05215
	63.0201	761	1056						20.2	0.0381	1.10936
	63.0726	749	1035						20.22	0.05508	1.1594
	63.1251	801	1028						20.24	0.06957	1.20911
	63.1776	773	1004						20.26	0.08034	1.26474
	63.2302	734	1146						20.28	0.08672	1.33106
	63.2827	747	1032						20.3	0.08851	1.41055
	63.3352	800	1049						20.32	0.08598	1.50296
	63.3877	734	956						20.34	0.07971	1.60512
	63.4402	773	1088						20.36	0.0704	1.71113
	63.4928	747	993						20.38	0.0588	1.81291
	63.5453	786	967						20.4	0.04545	1.90101
	63.5978	721	1046						20.42	0.03073	1.96558
	63.6503	764	961						20.44	0.01475	1.99743
	63.7029	804	983						20.46	-0.00256	1.98905
	63.7554	772	996						20.48	-0.02138	1.93545
	63.8079	787	973						20.5	-0.04182	1.83467
	63.8604	791	998						20.52	-0.06383	1.68812
	63.9129	807	1012						20.54	-0.08708	1.50038
	63.9655	781	954						20.56	-0.11088	1.27884
	64.018	775	926						20.58	-0.1342	1.03294
	64.0705	739	938						20.6	-0.15576	0.77324
	64.123	742	931						20.62	-0.17412	0.51047
	64.1756	802	961						20.64	-0.1879	0.25451
	64.2281	786	988						20.66	-0.19596	0.01358
	64.2806	727	956						20.68	-0.19757	-0.20643
	64.3331	815	882						20.7	-0.19259	-0.40222
	64.3856	712	899						20.72	-0.18148	-0.57314
	64.4381	786	931						20.74	-0.16533	-0.72089
	64.4907	705	903						20.76	-0.14577	-0.84893
	64.5432	716	989						20.78	-0.12476	-0.96175
	64.5957	775	856						20.8	-0.1044	-1.06401
	64.6482	743	893						20.82	-0.08665	-1.15968
	64.7008	749	927						20.84	-0.07312	-1.25136
	64.7533	732	838						20.86	-0.06483	-1.3397
	64.8058	730	836						20.88	-0.0621	-1.42314
	64.8583	729	809						20.9	-0.0645	-1.498
	64.9108	785	895						20.92	-0.07091	-1.55875
	64.9634	770	904						20.94	-0.07961	-1.59862
	65.0159	762	866						20.96	-0.08854	-1.61041
	65.0684	769	855						20.98	-0.09552	-1.58731
	65.1209	720	888						21	-0.09852	-1.52382
	65.1735	714	868						21.02	-0.09591	-1.41651
	65.226	768	867						21.04	-0.08664	-1.26455
	65.2785	789	853						21.06	-0.07039	-1.07002
	65.331	759	816						21.08	-0.04761	-0.83788
	65.3835	788	855						21.1	-0.01945	-0.57567
	65.436	780	905						21.12	0.01235	-0.29289
	65.4886	713	874						21.14	0.04565	-0.000190079
	65.5411	765	883						21.16	0.07813	0.2915
	65.5936	686	831						21.18	0.1076	0.57192
	65.6461	759	859						21.2	0.13212	0.83229
	65.6987	737	865						21.22	0.1503	1.06589
	65.7512	786	804						21.24	0.16136	1.26844
	65.8037	800	787						21.26	0.16522	1.43812
	65.8562	729	815						21.28	0.16248	1.57536
	65.9087	754	845						21.3	0.15432	1.68231
	65.9613	682	815						21.32	0.14235	1.7622
	66.0138	762	866						21.34	0.12843	1.81862
	66.0663	693	825						21.36	0.11444	1.85478
	66.1188	720	804						21.38	0.10207	1.873
	66.1714	700	817						21.4	0.09264	1.87436
	66.2239	756	842						21.42	0.08696	1.85864
	66.2764	720	799						21.44	0.08526	1.82461
	66.3289	705	887						21.46	0.08717	1.7704
	66.3814	759	848						21.48	0.09183	1.69426
	66.4339	725	790						21.5	0.09795	1.59519
	66.4865	693	800						21.52	0.10406	1.47365
	66.539	741	825						21.54	0.10865	1.33201
	66.5915	732	779						21.56	0.11044	1.17476
	66.644	739	760						21.58	0.10851	1.00842
	66.6966	685	779						21.6	0.10247	0.84102
	66.7491	737	864						21.62	0.09249	0.68138
	66.8016	691	795						21.64	0.07934	0.53805
	66.8541	694	860						21.66	0.06426	0.41829
	66.9066	723	788						21.68	0.0488	0.327
	66.9592	695	815						21.7	0.03464	0.26599
	67.0117	711	846						21.72	0.02334	0.23349
	67.0642	708	831						21.74	0.01609	0.22417
	67.1167	697	775						21.76	0.01357	0.22964
	67.1693	673	772						21.78	0.01579	0.23937
	67.2218	688	762						21.8	0.02207	0.24197
	67.2743	740	781						21.82	0.03111	0.22664
	67.3268	677	819						21.84	0.04113	0.18465
	67.3793	704	784						21.86	0.0501	0.11059
	67.4319	708	786						21.88	0.05604	0.00326
	67.4844	736	843						21.9	0.05725	-0.134
	67.5369	698	832						21.92	0.05265	-0.29354
	67.5894	710	771						21.94	0.04185	-0.46422
	67.6419	707	794						21.96	0.02536	-0.63279
	67.6945	747	785						21.98	0.00448	-0.78548
	67.747	660	834						22	-0.01882	-0.90985
	67.7995	679	807						22.02	-0.04211	-0.99639
	67.852	722	784						22.04	-0.06282	-1.03983
	67.9046	674	767						22.06	-0.07858	-1.03994
	67.9571	689	774						22.08	-0.08755	-1.00154
	68.0096	742	785						22.1	-0.08865	-0.93397
	68.0621	684	834						22.12	-0.08171	-0.84983
	68.1146	748	827						22.14	-0.06753	-0.7633
	68.1672	756	814						22.16	-0.04777	-0.6882
	68.2197	712	801						22.18	-0.02472	-0.6361
	68.2722	672	811						22.2	-0.00101	-0.61468
	68.3247	693	800						22.22	0.02072	-0.62667
	68.3772	689	816						22.24	0.0382	-0.66945
	68.4298	749	843						22.26	0.0498	-0.73534
	68.4823	673	787						22.28	0.05473	-0.81274
	68.5348	681	813						22.3	0.05314	-0.88769
	68.5873	666	733						22.32	0.04604	-0.94591
	68.6398	680	735						22.34	0.03512	-0.97477
	68.6924	696	778						22.36	0.02252	-0.96516
	68.7449	683	786						22.38	0.01047	-0.91279
	68.7974	720	778						22.4	0.000953215	-0.81887
	68.8499	699	759						22.42	-0.00454	-0.68994
	68.9025	734	798						22.44	-0.00524	-0.53705
	68.955	670	753						22.46	-0.00121	-0.37413
	69.0075	667	770						22.48	0.00673	-0.21615
	69.06	686	819						22.5	0.01713	-0.07692
	69.1125	647	772						22.52	0.02815	0.03278
	69.165	675	748						22.54	0.03787	0.10669
	69.2176	725	775						22.56	0.04454	0.1439
	69.2701	675	792						22.58	0.04687	0.14891
	69.3226	683	785						22.6	0.04421	0.13081
	69.3751	714	773						22.62	0.03659	0.10187
	69.4277	678	776						22.64	0.02474	0.07561
	69.4802	708	809						22.66	0.00987	0.06466
	69.5327	664	786						22.68	-0.00646	0.07874
	69.5852	696	747						22.7	-0.02263	0.12306
	69.6377	685	799						22.72	-0.0372	0.19738
	69.6903	662	756						22.74	-0.04911	0.29582
	69.7428	712	730						22.76	-0.0578	0.40753
	69.7953	678	714						22.78	-0.06328	0.51805
	69.8478	668	808						22.8	-0.06604	0.61127
	69.9004	687	792						22.82	-0.0669	0.67156
	69.9529	627	716						22.84	-0.06689	0.68591
	70.0054	666	723						22.86	-0.06695	0.64575
	70.0579	640	741						22.88	-0.06783	0.54806
	70.1104	608	749						22.9	-0.06991	0.39584
	70.163	748	707						22.92	-0.07312	0.19768
	70.2155	685	719						22.94	-0.07703	-0.03332
	70.268	663	717						22.96	-0.08089	-0.2813
	70.3205	687	766						22.98	-0.08381	-0.52958
	70.373	662	736						23	-0.08497	-0.76272
	70.4256	661	808						23.02	-0.08375	-0.96825
	70.4781	657	716						23.04	-0.07991	-1.1379
	70.5306	644	771						23.06	-0.07367	-1.26813
	70.5831	687	762						23.08	-0.06567	-1.36002
	70.6356	735	786						23.1	-0.0569	-1.41836
	70.6882	664	790						23.12	-0.04857	-1.45039
	70.7407	667	735						23.14	-0.04191	-1.46409
	70.7932	660	746						23.16	-0.03797	-1.46664
	70.8457	664	750						23.18	-0.03746	-1.46302
	70.8983	703	743						23.2	-0.04063	-1.45516
	70.9508	663	721						23.22	-0.04722	-1.44165
	71.0033	618	737						23.24	-0.05653	-1.41816
	71.0558	671	764						23.26	-0.06751	-1.3784
	71.1083	684	741						23.28	-0.07893	-1.31553
	71.1609	659	779						23.3	-0.08954	-1.2237
	71.2134	644	761						23.32	-0.09827	-1.09958
	71.2659	663	710						23.34	-0.10436	-0.94351
	71.3184	669	767						23.36	-0.10742	-0.76009
	71.3709	655	723						23.38	-0.10741	-0.55815
	71.4235	690	713						23.4	-0.10463	-0.35001
	71.476	644	700						23.42	-0.09955	-0.15014
	71.5285	736	764						23.44	-0.09265	0.02658
	71.581	713	752						23.46	-0.08436	0.16678
	71.6335	675	691						23.48	-0.07487	0.26042
	71.6861	658	743						23.5	-0.06416	0.30221
	71.7386	660	737						23.52	-0.05198	0.2925
	71.7911	648	822						23.54	-0.03796	0.23737
	71.8436	667	719						23.56	-0.02173	0.14805
	71.8962	700	657						23.58	-0.00311	0.03963
	71.9487	682	695						23.6	0.01776	-0.07076
	72.0012	640	758						23.62	0.04034	-0.16596
	72.0537	714	716						23.64	0.06362	-0.23082
	72.1062	639	755						23.66	0.08624	-0.25396
	72.1588	645	734						23.68	0.10658	-0.22898
	72.2113	661	778						23.7	0.12304	-0.15504
	72.2638	660	735						23.72	0.13423	-0.03669
	72.3163	627	722						23.74	0.13924	0.11697
	72.3688	637	740						23.76	0.13784	0.29367
	72.4214	632	808						23.78	0.13056	0.47964
	72.4739	650	734						23.8	0.11865	0.6615
	72.5264	632	675						23.82	0.10402	0.82781
	72.5789	692	760						23.84	0.08891	0.97043
	72.6315	637	730						23.86	0.0756	1.08519
	72.684	658	731						23.88	0.06605	1.17207
	72.7365	636	710						23.9	0.06161	1.23474
	72.789	629	713						23.92	0.06275	1.27959
	72.8415	680	730						23.94	0.06894	1.31447
	72.894	675	698						23.96	0.07873	1.34723
	72.9466	647	797						23.98	0.0899	1.38437
	72.9991	633	775						24	0.09984	1.42993
	73.0516	630	769						24.02	0.10589	1.48482
	73.1041	662	759						24.04	0.10581	1.54651
	73.1567	638	739						24.06	0.09815	1.6094
	73.2092	667	736						24.08	0.08253	1.66541
	73.2617	640	699						24.1	0.05974	1.70508
	73.3142	675	767						24.12	0.03171	1.7187
	73.3667	650	792						24.14	0.0012	1.69761
	73.4193	653	715						24.16	-0.0285	1.63519
	73.4718	609	714						24.18	-0.0541	1.52775
	73.5243	637	738						24.2	-0.07279	1.37502
	73.5768	634	768						24.22	-0.08263	1.18026
	73.6294	700	681						24.24	-0.08292	0.95002
	73.6819	642	744						24.26	-0.07423	0.69363
	73.7344	635	721						24.28	-0.05838	0.42242
	73.7869	669	735						24.3	-0.03812	0.14885
	73.8394	610	750						24.32	-0.01675	-0.11447
	73.892	611	700						24.34	0.00245	-0.35564
	73.9445	652	758						24.36	0.01666	-0.56428
	73.997	657	752						24.38	0.02404	-0.73212
	74.0495	641	704						24.4	0.02392	-0.85351
	74.102	669	720						24.42	0.01697	-0.92561
	74.1546	631	709						24.44	0.00503	-0.94854
	74.2071	713	732						24.46	-0.0092	-0.92522
	74.2596	674	745						24.48	-0.02264	-0.86114
	74.3121	661	729						24.5	-0.03235	-0.76393
	74.3646	650	713						24.52	-0.03607	-0.6428
	74.4172	642	721						24.54	-0.03258	-0.50789
	74.4697	580	723						24.56	-0.02203	-0.36956
	74.5222	654	766						24.58	-0.00588	-0.23758
	74.5747	650	750						24.6	0.01327	-0.12041
	74.6273	680	772						24.62	0.03209	-0.02453
	74.6798	689	786						24.64	0.04707	0.04601
	74.7323	681	722						24.66	0.05511	0.08996
	74.7848	701	787						24.68	0.05404	0.10881
	74.8373	632	783						24.7	0.04306	0.10655
	74.8899	658	802						24.72	0.02295	0.08914
	74.9424	690	820						24.74	-0.00402	0.06371
	74.9949	662	754						24.76	-0.03433	0.03763
	75.0474	676	795						24.78	-0.06372	0.01754
	75.0999	635	813						24.8	-0.08785	0.00848
	75.1525	677	788						24.82	-0.1029	0.01318
	75.205	646	837						24.84	-0.10625	0.03168
	75.2575	727	826						24.86	-0.09686	0.06131
	75.31	682	909						24.88	-0.07547	0.09708
	75.3625	703	913						24.9	-0.04458	0.1324
	75.4151	658	914						24.92	-0.00807	0.16011
	75.4676	648	960						24.94	0.02934	0.17359
	75.5201	651	1027						24.96	0.06276	0.1679
	75.5726	671	1108						24.98	0.08787	0.1407
	75.6252	712	1128						25	0.10156	0.09285
	75.6777	658	1311						25.02	0.10236	0.02864
	75.7302	689	1356						25.04	0.0907	-0.0446
	75.7827	689	1447						25.06	0.06881	-0.1172
	75.8352	689	1672						25.08	0.04038	-0.17832
	75.8878	703	1898						25.1	0.01	-0.21735
	75.9403	696	2150						25.12	-0.01754	-0.22525
	75.9928	727	2257						25.14	-0.03801	-0.19591
	76.0453	695	2373						25.16	-0.04834	-0.12708
	76.0978	690	2387						25.18	-0.04712	-0.02084
	76.1504	685	2417						25.2	-0.03477	0.11641
	76.2029	633	2436						25.22	-0.01351	0.27458
	76.2554	737	2332						25.24	0.01303	0.44093
	76.3079	717	2288						25.26	0.04037	0.60147
	76.3605	675	2068						25.28	0.06387	0.74252
	76.413	676	1865						25.3	0.07943	0.85224
	76.4655	691	1660						25.32	0.08417	0.92182
	76.518	731	1606						25.34	0.07681	0.94641
	76.5705	673	1526						25.36	0.05788	0.92538
	76.6231	675	1359						25.38	0.02965	0.86216
	76.6756	726	1213						25.4	-0.00425	0.76349
	76.7281	710	1185						25.42	-0.03938	0.63842
	76.7806	707	1121						25.44	-0.07116	0.4969
	76.8331	680	1093						25.46	-0.09558	0.34855
	76.8857	701	995						25.48	-0.10976	0.20149
	76.9382	724	985						25.5	-0.1124	0.06147
	76.9907	616	1036						25.52	-0.1039	-0.06852
	77.0432	688	922						25.54	-0.08629	-0.18815
	77.0957	712	848						25.56	-0.06286	-0.29931
	77.1483	734	893						25.58	-0.03767	-0.40522
	77.2008	675	823						25.6	-0.01483	-0.50951
	77.2533	731	901						25.62	0.00206	-0.61507
	77.3058	682	824						25.64	0.0105	-0.72328
	77.3584	750	816						25.66	0.00942	-0.83337
	77.4109	683	851						25.68	-0.000639533	-0.94227
	77.4634	687	819						25.7	-0.01771	-1.0448
	77.5159	742	799						25.72	-0.03867	-1.13434
	77.5684	676	825						25.74	-0.05982	-1.20366
	77.621	712	839						25.76	-0.07741	-1.24604
	77.6735	706	778						25.78	-0.08824	-1.25626
	77.726	675	730						25.8	-0.09018	-1.23151
	77.7785	701	794						25.82	-0.0824	-1.1719
	77.831	675	831						25.84	-0.06556	-1.08066
	77.8836	743	716						25.86	-0.04158	-0.96389
	77.9361	728	793						25.88	-0.0134	-0.82993
	77.9886	716	725						25.9	0.01555	-0.68842
	78.0411	695	742						25.92	0.04185	-0.54921
	78.0936	754	805						25.94	0.06264	-0.42126
	78.1462	707	711						25.96	0.07599	-0.31166
	78.1987	729	741						25.98	0.08116	-0.22492
	78.2512	690	778						26	0.07868	-0.16265
	78.3037	741	794						26.02	0.07022	-0.12352
	78.3563	662	722						26.04	0.05823	-0.10371
	78.4088	743	735						26.06	0.04554	-0.09755
	78.4613	690	748						26.08	0.03493	-0.09841
	78.5138	710	803						26.1	0.02863	-0.09962
	78.5663	683	795						26.12	0.02803	-0.09531
	78.6189	716	807						26.14	0.03349	-0.08115
	78.6714	726	796						26.16	0.04428	-0.05471
	78.7239	765	780						26.18	0.05877	-0.01563
	78.7764	692	739						26.2	0.0747	0.03453
	78.8289	763	780						26.22	0.08959	0.09265
	78.8815	668	828						26.24	0.10107	0.15461
	78.934	763	749						26.26	0.10732	0.21588
	78.9865	671	805						26.28	0.10727	0.27208
	79.039	731	798						26.3	0.10078	0.31948
	79.0915	685	761						26.32	0.08859	0.35527
	79.1441	663	774						26.34	0.07219	0.37771
	79.1966	756	761						26.36	0.05353	0.38606
	79.2491	725	795						26.38	0.03473	0.38043
	79.3016	671	786						26.4	0.01775	0.36149
	79.3542	789	813						26.42	0.00407	0.33018
	79.4067	763	745						26.44	-0.00547	0.2875
	79.4592	663	809						26.46	-0.01073	0.23431
	79.5117	743	784						26.48	-0.0123	0.1713
	79.5642	684	768						26.5	-0.01125	0.09905
	79.6168	801	739						26.52	-0.00898	0.01816
	79.6693	672	795						26.54	-0.00693	-0.07052
	79.7218	712	740						26.56	-0.0063	-0.16574
	79.7743	698	817						26.58	-0.00789	-0.26563
	79.8268	684	773						26.6	-0.01196	-0.36766
	79.8794	704	851						26.62	-0.0182	-0.46863
	79.9319	706	813						26.64	-0.02581	-0.56483
	79.9844	695	855						26.66	-0.03366	-0.65222
									26.68	-0.04051	-0.72675
									26.7	-0.04518	-0.78465
									26.72	-0.04681	-0.82272
									26.74	-0.04495	-0.83857
									26.76	-0.03968	-0.8308
									26.78	-0.03156	-0.79905
									26.8	-0.02157	-0.74398
									26.82	-0.01095	-0.66721
									26.84	-0.00102	-0.57118
									26.86	0.00697	-0.45897
									26.88	0.01205	-0.33418
									26.9	0.01361	-0.20078
									26.92	0.01143	-0.06301
									26.94	0.00576	0.07466
									26.96	-0.00285	0.20769
									26.98	-0.01354	0.33149
									27	-0.02533	0.44159
									27.02	-0.03721	0.53379
									27.04	-0.0482	0.6044
									27.06	-0.05752	0.65046
									27.08	-0.06453	0.67007
									27.1	-0.06882	0.66259
									27.12	-0.07016	0.62881
									27.14	-0.0685	0.57106
									27.16	-0.06397	0.49313
									27.18	-0.05683	0.40005
									27.2	-0.04746	0.29777
									27.22	-0.0364	0.19266
									27.24	-0.02429	0.091
									27.26	-0.01189	-0.00158
									27.28	-2.11706e-05	-0.08054
									27.3	0.01046	-0.14282
									27.32	0.01875	-0.18697
									27.34	0.02417	-0.2132
									27.36	0.02628	-0.22309
									27.38	0.02494	-0.21925
									27.4	0.02036	-0.2048
									27.42	0.01312	-0.18278
									27.44	0.00412	-0.15572
									27.46	-0.00549	-0.12515
									27.48	-0.01445	-0.09144
									27.5	-0.02154	-0.05376
									27.52	-0.02579	-0.01029
									27.54	-0.02654	0.04136
									27.56	-0.02361	0.1036
									27.58	-0.01732	0.17828
									27.6	-0.00847	0.26609
									27.62	0.00179	0.36612
									27.64	0.01209	0.47559
									27.66	0.02101	0.58984
									27.68	0.02733	0.70258
									27.7	0.03016	0.8064
									27.72	0.02911	0.89345
									27.74	0.02427	0.95622
									27.76	0.01625	0.98842
									27.78	0.00607	0.98568
									27.8	-0.00502	0.94609
									27.82	-0.01573	0.87054
									27.84	-0.02489	0.76273
									27.86	-0.03166	0.62886
									27.88	-0.03559	0.4771
									27.9	-0.03666	0.31687
									27.92	-0.03527	0.15796
									27.94	-0.0321	0.00969
									27.96	-0.02795	-0.1199
									27.98	-0.0236	-0.22458
									28	-0.01966	-0.30038
									28.02	-0.01642	-0.34562
									28.04	-0.01385	-0.36084
									28.06	-0.01161	-0.34835
									28.08	-0.00916	-0.31179
									28.1	-0.00591	-0.25551
									28.12	-0.00135	-0.18401
									28.14	0.00475	-0.10145
									28.16	0.01226	-0.01132
									28.18	0.02066	0.08369
									28.2	0.02906	0.18165
									28.22	0.03637	0.28116
									28.24	0.04144	0.38109
									28.26	0.04328	0.48012
									28.28	0.04133	0.57642
									28.3	0.03552	0.66742
									28.32	0.02644	0.74967
									28.34	0.01525	0.81893
									28.36	0.00359	0.87043
									28.38	-0.00667	0.89928
									28.4	-0.01368	0.90107
									28.42	-0.01596	0.87236
									28.44	-0.01263	0.81131
									28.46	-0.00359	0.71807
									28.48	0.01039	0.59504
									28.5	0.02774	0.44691
									28.52	0.04628	0.28038
									28.54	0.06352	0.10376
									28.56	0.07706	-0.07373
									28.58	0.0849	-0.24275
									28.6	0.08583	-0.39459
									28.62	0.07959	-0.52202
									28.64	0.06697	-0.61985
									28.66	0.04973	-0.68535
									28.68	0.03033	-0.71842
									28.7	0.01159	-0.72141
									28.72	-0.00372	-0.69876
									28.74	-0.01333	-0.65642
									28.76	-0.01582	-0.60108
									28.78	-0.01086	-0.53942
									28.8	0.000706714	-0.47738
									28.82	0.01701	-0.41959
									28.84	0.03537	-0.36895
									28.86	0.05272	-0.32657
									28.88	0.06608	-0.29178
									28.9	0.073	-0.26258
									28.92	0.07193	-0.23606
									28.94	0.06248	-0.20907
									28.96	0.0455	-0.17883
									28.98	0.02294	-0.14345
									29	-0.00242	-0.10235
									29.02	-0.0274	-0.05644
									29.04	-0.04889	-0.00805
									29.06	-0.06433	0.03926
									29.08	-0.07205	0.08121
									29.1	-0.07155	0.11333
									29.12	-0.06355	0.13155
									29.14	-0.04983	0.13283
									29.16	-0.03299	0.11555
									29.18	-0.01596	0.07981
									29.2	-0.00161	0.02753
									29.22	0.00775	-0.03773
									29.24	0.01067	-0.11112
									29.26	0.00681	-0.18698
									29.28	-0.00304	-0.25943
									29.3	-0.01715	-0.32297
									29.32	-0.03311	-0.37308
									29.34	-0.04827	-0.40658
									29.36	-0.06017	-0.42195
									29.38	-0.06694	-0.41941
									29.4	-0.0676	-0.40081
									29.42	-0.06222	-0.36939
									29.44	-0.05187	-0.32938
									29.46	-0.03845	-0.28557
									29.48	-0.02436	-0.24283
									29.5	-0.01208	-0.2057
									29.52	-0.00375	-0.17799
									29.54	-0.000812368	-0.16255
									29.56	-0.00377	-0.1611
									29.58	-0.01209	-0.17417
									29.6	-0.0243	-0.20118
									29.62	-0.0382	-0.24054
									29.64	-0.05127	-0.2898
									29.66	-0.06102	-0.34592
									29.68	-0.06546	-0.40541
									29.7	-0.06342	-0.46463
									29.72	-0.05471	-0.51995
									29.74	-0.04021	-0.56803
									29.76	-0.02174	-0.60599
									29.78	-0.00175	-0.63161
									29.8	0.01702	-0.64351
									29.82	0.03201	-0.64129
									29.84	0.04118	-0.62557
									29.86	0.04337	-0.59801
									29.88	0.03844	-0.56119
									29.9	0.02733	-0.51842
									29.92	0.01188	-0.47343
									29.94	-0.00545	-0.43003
									29.96	-0.02194	-0.39164
									29.98	-0.03502	-0.36092
									30	-0.04267	-0.33937

## Sheet: Figure 2
Figure 2
a	AMBN
δ 11B (ppm)	-10.1595	-9.39858	-8.63764	-7.87671	-7.11578	-6.35484	-5.59391	-4.83298	-4.07204	-3.31111	-2.55017	-1.78924	-1.02831	-0.267374	0.49356	1.25449	2.01543	2.77636	3.53729	4.29823	5.05916	5.82009	6.58103	7.34196	8.1029	8.86383	9.62476	10.3857	11.1466	11.9076	12.6685	13.4294	14.1904	14.9513	15.7122	16.4732	17.2341	17.995	18.756	19.5169	20.2778	21.0388	21.7997	22.5606	23.3216	24.0825	24.8434	25.6044	26.3653
-51.7786	-0.0159458	-0.00704266	-0.00883759	-0.00901385	-0.00449548	-0.0114521	-0.00336711	0.000730547	-0.00539897	-0.00434162	0.00357176	0.0114703	0.00180635	-0.00838083	-0.012227	-0.0147288	-0.0146911	-0.0143177	-0.00776342	0.00781492	-0.0025554	-0.0116103	-0.0148057	-0.00949855	-0.00203071	0.000428865	0.00347882	-0.000946447	-0.0136293	-0.0203339	-0.0239233	-0.0157625	-0.0173269	-0.0196883	-0.0292764	-0.0321281	-0.026741	-0.0267568	-0.0211241	-0.00946078	-0.00257747	-0.00515812	-0.00950463	-0.021353	-0.0195608	-0.0174894	-0.0278579	-0.0315147	-0.0146283
-50.5611	-0.0165019	-0.00626197	0.00671022	0.000494652	0.000888927	-0.00244192	0.00912239	0.00200815	0.00455826	0.00918809	0.0104078	0.0204685	0.0119711	-4.25e-05	-0.00142763	-0.00871098	-0.0065509	-0.0100905	0.00234887	0.0134564	0.000235231	-0.0103623	-0.00506171	-0.00165028	0.0125715	0.0179349	0.0128152	0.00417305	-0.0126099	-0.0169681	-0.0214845	-0.0168094	-0.00941973	-0.0167374	-0.0150854	-0.00622863	-0.0019989	-0.0087819	-0.00505996	-0.000496528	-0.00294812	0.00399595	0.00790889	0.000786711	-0.00754351	-0.0116425	-0.0125693	-0.0154986	-0.00932831
-49.3435	-0.0101105	-0.00464374	0.00387046	-0.00431563	-0.00121834	-0.000256374	0.00911928	0.00493655	0.0124851	0.0101566	0.00582468	0.0137509	0.0150724	0.00781067	0.0102023	0.000805005	-0.00502694	-0.0146955	-0.00329672	0.00376581	-0.0118272	-0.0161418	-0.00423564	0.00283008	0.0107413	0.0133296	0.00527038	0.00248203	0.00138398	-0.00173405	-0.00848032	-0.0106582	-0.00603186	-0.0136277	-0.012533	-0.00784735	-0.00481935	-0.00388961	0.000635724	0.00609801	-0.00239715	-0.00104022	0.00263591	0.00444459	0.00491214	-0.00299646	-0.00424194	-0.000483663	-0.00931277
-48.126	-0.00655963	-0.00127192	-0.00058274	-0.00238345	-0.00418523	-0.0104834	-0.00199906	-0.00561376	-0.00805632	-0.0054508	-0.0177641	-0.0199913	-0.0108381	-0.000576833	0.0123491	0.0104696	0.00334302	-0.00371597	-0.000385108	-0.000265715	-0.00427807	-0.010421	-0.00134066	0.000704754	-0.00383072	0.0037746	-0.0130606	-0.0250662	-0.0285379	-0.0132081	-0.00346008	-0.00739066	-0.0135637	-0.0197061	-0.0152033	-0.0150907	-0.0266174	-0.020215	-0.00802531	-0.00596708	-0.0132879	-0.0111947	-0.0101521	-0.00230299	-0.00516301	-0.0112063	-0.00765424	-0.00335471	-0.0136181
-46.9085	0.000334996	-0.00750243	-0.00809888	-0.00253981	-0.00220133	-0.0136862	-0.0132924	-0.0114529	-0.0143352	-0.00966947	-0.0220591	-0.0326598	-0.0244625	-0.00927747	0.0033037	0.00286798	0.00688142	0.00731841	0.0065669	0.00148377	-0.00429592	-0.00118773	-0.00604534	-0.00718406	-0.00392075	0.0084227	-0.00243283	-0.018355	-0.0257105	-0.0144706	-0.00695672	-0.0113118	-0.0186926	-0.0206822	-0.00333935	0.00192893	-0.0166216	-0.0176086	-0.00410348	-0.00235225	-0.00973002	-0.0211045	-0.0230877	-0.00882935	-0.00746427	-0.0155182	-0.0161544	-0.0104902	-0.017559
-45.691	-0.0173625	-0.0199343	-0.0225876	-0.0140586	-0.00381396	-0.0100883	-0.0105487	-0.0094455	-0.00829128	-0.00860139	-0.0178638	-0.0200358	-0.0106452	-0.00493763	-0.00277081	-0.000600202	0.0143079	0.00323885	-0.000586381	0.0025326	-0.00343001	0.000728506	-0.00595958	-0.00991347	-0.00363791	0.000471749	-0.00439202	-0.0102904	-0.00999626	-0.00885199	-0.014302	-0.0177516	-0.0176774	-0.0163761	-0.0130449	-0.0186492	-0.0231205	-0.0158445	-0.0134228	-0.00877214	-0.01639	-0.014909	-0.0106684	-0.00653511	-0.0081809	-0.0136266	-0.0235018	-0.0183581	-0.0171901
-44.4735	-0.00791387	-0.00648818	-0.0153001	-0.0140639	-0.0118877	-0.0108799	0.00170713	0.000275706	0.00173105	-0.00602023	-0.024756	-0.0243994	-0.0075905	-0.00225637	0.00129896	0.00883453	0.0205728	0.00495199	1.36e-06	-0.00706598	-0.00640042	-0.000770419	-0.00449167	-0.0072849	-0.00360924	0.00216404	-0.00685881	-0.0109644	-0.0148128	-0.0223926	-0.018868	-0.0135269	-0.00592969	-0.00553257	-0.0182176	-0.0220358	-0.0237032	-0.0253741	-0.0159663	-0.0104785	-0.0244458	-0.0128725	-0.00177719	-0.000698089	-0.00702064	-0.00996542	-0.0108078	-0.0108558	-0.0110835
-43.256	-0.0185869	-0.0143591	-0.00929155	-0.0160883	-0.0143698	-0.00737183	-0.00483045	-0.00614044	-0.00446573	-0.0141682	-0.0257594	-0.0182602	-0.00570208	-0.00672314	-0.00304227	0.0110463	0.0126546	-0.00271576	-0.011412	-0.0168582	-0.00971537	-0.00382597	-0.0122587	-0.00937652	0.00372605	0.00888806	0.0101402	0.00987197	-0.00193329	-0.0107287	-0.017708	-0.0227179	-0.00338337	-0.00177864	-0.00545456	-0.00681961	-0.00588409	-0.0104241	-0.00709973	-0.00294038	-0.00899347	-0.0115849	-0.00379817	0.00210253	0.00779519	0.0034376	-0.00857772	-0.0109169	-0.0167842
-42.0385	-0.0148891	-0.00983818	-0.00244975	-0.00395023	-0.0104662	-0.011414	-0.0181341	-0.0123405	-0.00229713	-0.0019599	-0.00325963	-0.00453847	-0.000556526	-0.00872229	-0.00836676	-0.0075474	-0.00357335	-0.00634394	-0.00675723	-0.00341825	0.00430547	0.000914114	-0.00084892	0.00265823	0.00770276	0.00875264	0.00272157	-0.00139115	-0.0106693	-0.0136383	-0.0115679	-0.0125635	-0.00317054	-0.00210596	0.000946556	-0.00274049	0.000991085	8.52e-05	0.00120222	-0.00385384	-0.0151045	-0.016571	-0.00124339	0.000137668	0.00822591	0.00341887	-0.00586602	-0.0103683	-0.0144645
-40.8209	0.0125967	0.013109	0.0150022	0.0144846	0.00732661	0.00472911	-0.00897858	-0.0069861	0.00986605	0.0106963	0.00407818	0.00951072	0.0123502	0.00201146	0.00195549	0.00432196	0.00674312	-0.00312376	-0.000827495	0.00617238	0.00863297	0.0140974	0.0178554	0.0196135	0.0206203	0.0186852	0.0180155	0.00787604	-0.000659917	-0.00781591	-0.0101424	0.00340997	0.00086843	0.00553948	0.00117679	-0.000417687	0.00354963	0.00923704	0.00832576	0.00181388	-0.00176713	-0.00167795	0.0046608	0.0144188	0.0181155	0.00619186	0.000941081	0.00361023	0.0012477
-39.6034	0.0102741	0.0119247	0.015225	0.00798546	0.00087348	0.00872593	0.000403442	-0.00262514	0.0142348	0.0115876	0.00775741	0.00952307	0.0106541	0.00694338	0.00192884	0.0184052	0.0179489	0.0100898	0.00181358	0.00132666	0.00713175	0.00568877	0.00495136	0.014654	0.0180427	0.0163983	0.0119268	0.0070838	0.00951128	0.00599177	0.00638653	0.0117489	0.0105011	0.00264272	-0.0020449	-0.00238862	0.0100422	0.0225256	0.0239992	0.0063723	0.0122355	0.015905	0.0159641	0.0114323	0.0131913	0.0123496	0.0108124	0.0120736	0.00634094
-38.3859	-0.0156854	-0.00941386	-0.00255755	-0.00151984	-0.00947687	-0.00422172	-0.000592673	-0.00106196	0.0107949	0.00973814	0.0180182	0.01051	0.00291634	0.0068182	-0.000112044	-0.000719762	0.00192495	0.0142089	0.0108328	0.00839157	0.00285924	-0.000284098	0.0062498	0.0109071	0.0138467	0.0128113	0.0106696	0.0065635	-0.00377855	-0.00326753	0.00376512	0.00754262	-0.00213062	-0.0179761	-0.0177594	-0.0129277	-0.00819467	-0.00023409	0.00566386	-0.00528451	0.00306654	-0.00340937	0.00227666	-0.00346094	-0.00468289	0.00112063	0.00775178	0.00896599	0.00378225
-37.1684	-0.0132861	-0.01048	-0.00391732	0.00290362	0.00350076	0.00234729	0.00385839	-0.0052157	-0.00653276	0.00145322	0.0084845	-0.00127888	-0.00840999	0.000853599	0.00433395	0.00628936	0.00198943	-0.00208576	-0.00453488	0.0033258	-0.00130487	-0.00172365	0.00394572	0.00636817	0.0157692	0.0187703	0.0225014	0.0110574	-0.0181607	-0.0233616	-0.0143205	-0.000820988	-0.000782329	-0.00843094	-0.00579444	-0.00143145	0.00348811	0.00719388	0.0101502	0.00443753	0.00805354	-0.00297411	0.00339687	0.00602063	-0.00669484	-0.00143841	0.0064497	0.0182796	0.015739
-35.9509	-0.00486045	0.00178908	0.00219962	0.00438295	-0.00240739	-0.00586957	0.000565915	-0.000370508	-0.00168002	0.00699907	0.00908789	-0.0026816	-0.00912681	-0.00352826	-0.0042701	0.00308907	0.00261252	-0.010054	-0.0144121	-0.00918322	-0.0113115	-0.007397	-0.000883837	0.00558322	0.0148124	0.0189362	0.0225793	0.0110536	0.00666394	0.00353639	0.00102013	0.0114412	0.00491445	0.00447687	0.0049236	0.0116342	0.0187117	0.0198173	0.0197069	0.0169339	0.00874577	-8.04e-05	0.0142341	0.0178847	0.0103646	0.0122226	0.00805951	0.00256425	0.000222404
-34.7334	-0.0215903	-0.0109796	-0.00493375	-0.00562139	-0.00229616	-0.00581951	-0.00147257	0.000232438	-0.00309479	-0.00594406	-0.00831015	-0.00584623	-0.0020313	1.94e-05	-0.00478713	-0.00121928	0.000134728	-0.00879261	-0.0130369	-0.0112788	-0.0122974	-0.00931428	0.000228988	0.00827895	0.0232559	0.0185547	0.0172467	0.0137529	0.00925886	0.00700674	0.000152756	-0.000756423	-0.00641689	-0.00309639	-0.00545264	0.00114355	0.007953	0.0132805	0.0126713	0.014343	0.00687371	0.00508147	0.0173401	0.0200406	0.00817118	0.00318595	0.0044009	-0.0107879	-0.0195808
-33.5159	-0.0178932	-0.00412352	0.000598302	-0.0120183	-0.00816305	-0.00704308	-0.000572656	-0.00150037	-0.00911515	-0.017908	-0.0274959	-0.0289029	-0.0111183	-0.00668698	-0.00504909	-0.000740226	-0.00835234	-0.011224	-0.0129577	-0.0104557	-0.0149354	-0.0143884	-0.0072388	-0.00620499	0.00463146	-0.000621787	-0.00217513	-0.00253458	-0.00661189	-0.00786844	0.0025787	-0.00459604	-0.00685186	-0.00736004	-0.00806716	-0.00492365	0.00572538	0.00974876	0.00950289	0.00491509	0.00391492	0.00905898	0.00866061	0.00603846	0.00467388	0.00567988	0.0139047	0.00888754	-0.00471846
-32.2984	-0.00758074	0.00458338	0.00947118	-0.0026032	-0.00224015	0.000986784	0.00443162	-0.000988883	-0.0102161	-0.0128374	-0.00552951	3.44e-05	0.00269335	0.00490046	-0.000517741	0.00234543	0.0022141	0.00832732	0.0164069	0.0171166	0.00746091	0.00618618	0.0178986	0.0163764	0.00566283	0.00534688	0.0102321	0.00626642	0.00768432	0.0150472	0.0120781	0.0075708	0.0133264	0.0113626	0.00945383	0.00800647	0.007108	-0.0030381	-0.00378162	0.0016992	0.0179325	0.0202747	0.0204198	0.0169721	0.0232917	0.0168317	0.0142205	0.019617	0.011892
-31.0808	0.00355381	0.00871969	0.0129101	0.00518605	0.00078011	-0.000857112	0.00468825	-0.00579125	-0.0150376	-0.00724475	-0.00161112	-0.00482121	-0.00157164	0.0124401	0.00672116	0.00349152	0.00297649	0.0138998	0.0295741	0.0211835	0.0228551	0.0118864	0.0173219	0.0161944	0.00430744	0.0106088	0.019433	0.0218429	0.0183414	0.0152662	0.0120177	0.0162238	0.0287415	0.0220058	0.0229706	0.0236209	0.0156259	0.00246117	0.0128767	0.0130289	0.0148275	0.0213117	0.0279181	0.0319642	0.0370414	0.0290927	0.0325649	0.0308282	0.0199025
-29.8633	-0.00826117	-0.00938921	-0.00457391	-0.0018968	-0.00568188	-0.00960302	-0.00762283	-0.00220754	-0.0116069	-0.0137589	-0.0160094	-0.0139125	-0.00403551	0.00578165	-0.00847929	-0.0113361	-0.00323221	0.00852074	0.0144304	0.00556257	0.00550709	0.00366273	0.00587852	0.00415595	0.00549935	0.00508262	0.0104069	0.0219287	0.0240023	0.0305657	0.0245457	0.0214808	0.0277833	0.0232069	0.0259709	0.0331463	0.022853	0.0131931	0.0147164	0.0152079	0.0157746	0.0283347	0.0232119	0.0358055	0.0484674	0.0453098	0.0594435	0.0630178	0.0419917
-28.6458	-0.000505984	0.00231137	-0.00556046	-0.00834428	-0.00403829	-0.00343893	-0.0096682	-0.000963392	6.07e-06	0.00286976	-0.00399499	-3.79e-05	0.000650959	0.0137554	0.0105342	0.0112147	0.0151793	0.016977	0.0082353	0.00210146	0.00418235	0.00858885	0.00747282	0.0122488	0.0115147	0.0110058	0.00244081	0.00643517	0.0127581	0.0303229	0.032372	0.0326782	0.0335312	0.028229	0.0247181	0.030613	0.0279075	0.0241316	0.0217736	0.0147436	0.0216264	0.0323546	0.0280362	0.0322456	0.0348629	0.0435098	0.0611739	0.0718494	0.0524876
-27.4283	0.0052391	0.0114762	7.46e-05	-0.00559891	-0.000658226	0.000109088	0.0079363	0.0146759	0.0100919	0.0119804	0.00413794	-0.00320281	-0.0101791	-0.00324305	0.00535449	0.00921512	-0.00296063	-0.00895425	-0.00742909	-0.00162884	0.00167653	-0.000994211	-0.00182516	-0.00706739	-0.00716304	0.000927237	-0.00719467	-0.00593451	0.0110794	0.0325406	0.0440954	0.0430832	0.0333336	0.032208	0.0267632	0.0279561	0.0360501	0.0428818	0.0367003	0.0232433	0.0262189	0.0297825	0.0338447	0.0452564	0.0467029	0.0595654	0.076257	0.0745914	0.0588343
-26.2108	-0.00471219	-0.0115142	-0.00884405	-0.00492606	-0.0016938	-0.00170277	0.00454616	0.00629503	0.0064016	0.00574141	0.00341028	-2.1e-05	-0.00243225	-0.0182173	-0.0104614	-0.00894449	-0.010104	-0.0130102	-0.00736751	-0.00730749	-0.0036468	-0.0044154	-0.00363532	-0.00737173	-0.0113678	-0.0127284	-0.0147839	-0.000711505	0.0206047	0.0367116	0.0398367	0.0276295	0.025441	0.0273746	0.0237835	0.0195836	0.0309698	0.0368639	0.0356929	0.0370045	0.0360858	0.0325774	0.0367404	0.0483025	0.0465654	0.0590123	0.0686471	0.0525817	0.0415864
-24.9933	-0.00563699	-0.0133091	-0.00303288	0.00498895	0.00106272	-0.00777824	-0.00691725	-0.00341139	0.0103295	0.0166413	0.010359	0.0081727	0.00261894	-0.0112145	-0.00330655	-2.84e-05	0.00682345	0.00718861	0.00272341	-0.00554237	-0.00359019	0.000937074	0.00497801	0.00666761	0.000270429	0.00407697	0.00707136	0.0245068	0.0432997	0.0425514	0.0445955	0.0477923	0.0474207	0.0437752	0.0320221	0.0220348	0.0351299	0.0516637	0.0680194	0.0667097	0.0533623	0.0526966	0.054187	0.06395	0.058786	0.0569065	0.047211	0.0336083	0.028253
-23.7758	0.00207033	-0.0123296	-0.0115072	0.00323171	0.0064173	0.00189481	0.00709136	0.00145308	0.00383377	0.0115441	0.00894439	0.0096104	0.00659486	0.00434336	0.0125179	0.0172686	0.0218264	0.0245925	0.0172281	0.00805216	0.00232551	0.000834686	0.00667757	0.0221265	0.0284292	0.0347985	0.0308179	0.0369294	0.0489366	0.0579753	0.0576189	0.0627138	0.0697992	0.062263	0.0481081	0.0494293	0.0662159	0.0866992	0.105022	0.104536	0.0889541	0.0798907	0.0723489	0.0760894	0.063876	0.0508593	0.0468324	0.0406056	0.035489
-22.5583	0.00331736	-0.00950346	-0.0153115	-0.0118418	-0.0114845	-0.00386866	0.00183295	-0.00653934	-0.0126607	-0.00683757	-0.00964939	-0.0161823	-0.0148801	-0.0172399	0.00558956	0.00678461	0.00492384	0.0108068	0.00623995	0.00759962	0.00248955	0.00187639	-0.00368368	0.00902129	0.0264627	0.0330966	0.0349114	0.040419	0.0542789	0.0803948	0.0848579	0.0764104	0.0754851	0.0605792	0.0537602	0.0564879	0.0590977	0.0765766	0.0861084	0.082457	0.06952	0.0591186	0.0522495	0.0421267	0.0380997	0.030772	0.0332012	0.0242563	0.013152
-21.3407	-0.0109124	-0.0185629	-0.012868	-0.017231	-0.0171042	-0.0104665	-0.010954	-0.0144708	-0.0263059	-0.0133609	-0.012774	-0.0138073	-0.0151105	-0.0137284	-0.00233409	-0.00385095	-0.00846148	-0.0025604	0.00408254	0.0157213	0.00845884	0.00579934	-0.00167952	-0.00163636	0.0179343	0.024619	0.0333384	0.0543985	0.0780309	0.102335	0.11971	0.109815	0.099687	0.0867772	0.0844832	0.0661548	0.0533656	0.0600065	0.0664276	0.0641895	0.0489717	0.0400119	0.0267595	0.0178241	0.0286488	0.0240988	0.0197497	0.00881399	-0.00495057
-20.1232	-0.0152611	-0.00833011	-0.00533928	-0.00992482	-0.0157356	-0.0121676	-0.00795226	-0.0127381	-0.0241381	-0.00430754	-0.00500928	-0.00330596	0.00498737	0.0139716	0.0136413	0.00890883	1.56e-05	0.0033976	0.0246796	0.0236274	0.0167323	0.0150549	0.0109852	0.0135902	0.0290977	0.0360635	0.0538227	0.0791834	0.11156	0.131836	0.141793	0.138815	0.12059	0.106403	0.0994991	0.081086	0.0673433	0.063363	0.0706386	0.0625073	0.0473479	0.033119	0.0217949	0.0192436	0.0258563	0.0231054	0.00983302	0.00233873	-0.00453875
-18.9057	-0.0169548	-0.00555514	-0.000753686	0.00672011	-0.000843399	-0.00949468	-0.0039958	-0.00625149	-0.0200494	-0.0131466	-0.0134341	-0.0131457	-0.00324211	-0.0058991	0.00225475	0.00397723	-0.00925179	0.00260781	0.020826	0.0134784	0.00862621	0.00906773	0.0130994	0.0193679	0.0263996	0.0383335	0.0559394	0.0801295	0.121236	0.147438	0.155123	0.153368	0.13436	0.120929	0.0967495	0.0792836	0.0642852	0.0518915	0.0430033	0.0356902	0.0285555	0.0257956	0.0206835	0.0227678	0.024167	0.0161007	0.0020827	0.00500418	-0.00481209
-17.6882	-0.00993522	-0.0103063	-0.00406285	0.00585515	0.00478645	-0.00448083	-0.00978259	-0.0203592	-0.0183935	-0.0146329	-0.0170518	-0.0189989	-0.0115198	-0.00729804	-0.000490186	-0.000505451	-0.0112628	-0.00748175	0.00276933	0.00597106	0.00130267	0.00269617	0.00672607	0.0180033	0.0238027	0.0319968	0.0451374	0.0658294	0.0956293	0.121644	0.138728	0.121737	0.10149	0.0876224	0.066113	0.0448475	0.0363086	0.0272797	0.0174953	0.0163504	0.0104861	0.00446222	0.00517944	0.0044972	0.00682526	3.99e-05	-0.00271126	-0.00648882	-0.0124112
-16.4707	0.00218282	-0.00809868	-0.0069636	-0.00116285	0.00840193	0.00670289	0.00610078	0.00612091	0.00112705	-0.00264381	-0.00071918	0.00297843	0.00566709	0.0192103	0.0211687	0.0195245	0.00403759	-0.00314991	0.004993	0.0106874	0.00523024	0.00425967	0.0140668	0.0227111	0.0321545	0.0478042	0.0575585	0.0758092	0.0991689	0.129605	0.131677	0.100787	0.0822471	0.0698225	0.0697989	0.0519189	0.039754	0.0294476	0.0225515	0.0218349	0.0202205	0.0141974	0.0194901	0.0130914	0.0130607	0.00723577	0.00650337	9.92e-05	-0.00188537
-15.2532	0.00973059	0.00201395	0.00361099	0.00277884	0.0142478	0.0145412	0.0213895	0.0163053	0.0134049	0.0154721	0.0231013	0.0307514	0.0341602	0.0441424	0.0463309	0.0382561	0.0233035	0.0216019	0.012092	0.00191608	0.00444989	0.00889754	0.0267092	0.032274	0.0314634	0.0407523	0.0467505	0.0669054	0.0812738	0.0963562	0.0895161	0.0686142	0.0663588	0.0600303	0.0626045	0.0587423	0.0480474	0.036377	0.0417209	0.0413917	0.0318225	0.0302694	0.0282845	0.0208163	0.0160908	0.0156231	0.0171072	0.0094176	0.00732156
-14.0357	-0.0117028	-0.0149379	-0.0183624	-0.0167041	-0.00601853	-0.00742098	-0.00734143	-0.00654194	0.00143036	-0.00284973	0.00249796	0.00633998	0.0178085	0.0285362	0.0262042	0.0156467	0.00481906	0.000181649	-0.00594862	-0.0108726	-0.00701451	0.00139233	0.00970437	0.00633558	0.00629309	0.0122345	0.0223822	0.0430012	0.0501713	0.053146	0.0490218	0.0366508	0.0283263	0.0274446	0.0198806	0.0268429	0.0204187	0.0106	0.00919381	0.00373007	0.00152506	0.0130871	0.0147204	0.0086812	-0.000393567	-0.00626223	0.000579502	-0.00725244	-0.00931819
-12.8182	0.00154619	-0.00637211	-0.0116267	-0.0145655	-0.00453496	-0.0125598	-0.0124	-0.00494584	0.00335041	0.00352048	0.00457325	0.006327	0.0260149	0.0352904	0.0336328	0.0215075	0.0102593	0.00525721	0.0105635	0.000507254	0.00220292	0.00695131	0.00851492	0.00601093	0.0073542	0.0131707	0.0132904	0.0358837	0.0436839	0.0525248	0.0539579	0.0451119	0.0331333	0.0278766	0.0162295	0.0177009	0.0197366	0.0117548	0.00061128	0.00712694	-0.000359831	0.00780285	0.00905526	0.00966691	0.0069829	0.00415591	0.00680852	0.00622669	-0.000756793
-11.6006	0.0150667	0.0105674	0.00729764	-0.0050261	0.00131116	-0.00120739	-0.00395023	-0.000427622	0.00458702	0.0166022	0.0134577	0.0191208	0.0247715	0.0277813	0.0194849	0.0135832	0.0179916	0.0183149	0.0160341	0.0111743	0.0119392	0.0173869	0.0189282	0.0209373	0.0198285	0.014779	0.0205551	0.0385167	0.0411837	0.039198	0.0439934	0.0412806	0.0339983	0.0170713	0.00760481	0.011502	0.02205	0.0224117	0.0207169	0.0212565	0.00710082	0.00636113	0.0146885	0.0212156	0.0273215	0.0217969	0.0170879	0.017543	0.0187526
-10.3831	0.00792473	0.00354166	-0.00262356	-0.0112669	0.0040971	0.0125959	0.00597308	0.00816307	0.000485041	-0.00198146	0.00118374	0.00493176	0.00151581	0.0105594	0.0138472	0.0200933	0.0221307	0.0222827	0.019039	0.0227647	0.0121812	0.00251538	0.00765048	0.0195058	0.0248786	0.0238752	0.0293194	0.0350749	0.0397535	0.0365846	0.0283043	0.0298073	0.0325389	0.0105568	0.00976493	0.0149338	0.0258838	0.0178101	0.00979829	0.00731309	0.00428621	0.00784701	0.0208008	0.0268292	0.0224933	0.0129468	0.0117072	0.00884104	0.0148323
-9.16561	0.0134852	0.0254457	0.0228214	0.0115587	0.0115858	0.0197217	0.0192888	0.00685587	0.00811847	0.0140394	0.0156619	0.0176466	0.0219031	0.0269296	0.0413343	0.0418695	0.0308041	0.0195839	0.0131267	0.0138361	0.00854585	0.00656157	0.0100219	0.0196427	0.0276965	0.0233581	0.0253672	0.0219957	0.0219957	0.0287979	0.0180381	0.0241425	0.0281323	0.0019165	-0.00345889	-0.00182577	0.0117614	0.0153974	0.0189286	0.0197258	0.0186905	0.0181202	0.0144541	0.018969	0.0154741	0.0138884	0.0189284	0.015258	0.0195838
-7.9481	-0.00247135	0.0114031	0.0154187	0.0140323	0.0122268	0.0182165	0.0148261	0.00153127	0.00216886	0.0102182	0.00672044	0.0141058	0.0262395	0.0296973	0.0382448	0.0289896	0.026623	0.016798	0.00405049	0.00553417	0.00766603	0.0125199	0.0123467	0.0179333	0.0183487	0.00967891	0.0149319	0.0105331	0.0166464	0.0265046	0.0282701	0.0246135	0.0205205	0.00232897	-0.00434119	-0.00153746	0.00987123	0.00663513	0.00944022	0.0136932	0.0185048	0.0163169	0.0039235	-0.000168822	0.00572877	0.00754866	0.0104661	0.00656773	0.0056905
-6.73059	-0.00711905	-0.00632591	-0.00126246	-0.00307597	-0.00204944	0.0116947	0.0174115	0.00650897	0.00780426	0.00712932	0.00384166	0.011542	0.0225462	0.034855	0.059327	0.0482684	0.0359271	0.0183382	0.00028016	0.00159062	0.0042005	0.00482642	0.00536898	0.0114153	0.00957067	0.00916148	0.018361	0.0111511	0.012329	0.0174734	0.0233355	0.0177321	0.0113649	-0.00661478	-0.00860493	-0.00367338	0.00915015	0.0105665	0.00845963	0.011057	0.00770182	0.0044228	-0.00237709	-0.0042213	-0.00716058	-0.000116832	-0.00252329	-0.0184573	-0.0103892
-5.51307	0.000473926	-0.0106258	-0.0166463	-0.00756871	0.00465253	0.0130756	0.0151648	0.007605	0.00511393	0.00538267	0.00650498	0.0150504	0.0190325	0.0232668	0.0504656	0.0484217	0.0299582	0.0111159	-0.000439845	0.00714135	0.00990713	0.00465526	0.00525941	-0.00191668	0.00406863	0.00872824	0.0170797	0.0152252	0.00955589	0.00882644	0.0167547	0.0127648	0.0124225	-0.00251956	-0.00601916	-0.00204691	0.000109355	0.00496464	0.00921218	0.00510645	0.00676446	0.0098534	0.00732669	-0.000581751	-0.0100839	0.000172377	0.00765665	-0.0133619	-0.0123338
-4.29556	0.0111538	0.000362588	-0.00802337	-0.0010162	0.0199345	0.0137249	0.0080398	0.00644674	0.0129643	0.0231033	0.0239675	0.0198147	0.0219678	0.0247383	0.0446228	0.039376	0.0270998	0.0114124	0.00188863	0.00423146	0.0142341	0.0121319	0.00337363	0.000427906	0.00871802	0.0150611	0.0261992	0.0293395	0.0278843	0.0286985	0.0262424	0.0136287	0.011823	0.00932378	0.007116	0.00801982	0.0111041	0.00832381	0.00579832	0.0103032	0.0160311	0.0114583	0.0136147	0.0025253	-0.00398885	0.00598904	0.0112097	0.00392156	0.007395
-3.07805	0.0136283	0.00608487	0.0106466	0.0134779	0.0240815	0.0170173	0.0126749	0.0216121	0.0219622	0.0313544	0.0400061	0.0419476	0.0372389	0.0405675	0.0585494	0.0491305	0.027719	-0.00110813	-0.011373	-0.00540162	0.00420349	0.00592714	0.0069529	-0.000975155	-0.00331235	0.00235289	0.0114063	0.0105056	0.0100832	0.0102428	0.00831199	0.00654648	0.00926996	0.00300754	0.00137171	0.00166296	0.00913858	0.0151781	0.00848856	0.0117007	0.0130609	0.00415352	0.00478504	0.00281648	-0.00548679	-0.00074321	0.00736163	0.00478992	0.0241044
-1.86053	0.00845881	0.00568043	0.0139887	0.0256648	0.0290524	0.0254745	0.0150968	0.0227905	0.019941	0.028366	0.0448062	0.054101	0.0644511	0.0712063	0.0733891	0.0621738	0.0411739	0.013384	0.00655981	0.00647961	0.00352299	0.00496791	0.0126565	0.00933225	-0.00305617	-0.000611507	0.00183829	-0.00122449	-0.00113348	0.00342743	0.00786064	0.0118086	0.0111599	0.00634995	0.00863855	0.0141505	0.0201045	0.0221359	0.0155676	0.0113413	0.0155631	0.00712309	0.00596818	0.00684496	0.00697382	0.013467	0.0131481	0.0111968	0.0149097
-0.643021	-0.00337598	-0.000414995	0.00354658	0.0137114	0.015444	0.0155518	0.0150937	0.0229101	0.0248394	0.0353503	0.0499052	0.0641189	0.0845774	0.0966417	0.0829597	0.0700394	0.0458207	0.0207701	0.00412155	-0.00862399	-0.00993878	-0.00309227	4.12e-05	0.0117753	0.00716954	0.0098812	0.0145712	0.0081476	0.00199464	0.0173246	0.0162802	0.00617429	0.00478712	0.00544279	-0.000267264	0.00746472	0.0103197	0.00992017	0.00307513	0.000549102	0.0120295	0.00525735	0.00674237	0.0101593	0.00419877	0.00266008	-0.00162372	0.00678555	0.00903837
0.574492	0.00101112	-0.000956556	0.00420379	0.00823943	0.0107047	0.0124009	0.0208509	0.0315882	0.0307387	0.0311678	0.0438359	0.0684006	0.0937096	0.120716	0.112289	0.0843526	0.0488089	0.0271035	0.00767489	-0.00488737	-0.00313989	-0.012448	-0.016705	-0.00997671	-0.0070519	-0.00277457	-0.00708214	-0.00787391	-0.00980636	-0.00417117	0.00152808	0.000281485	-0.00360579	-0.000660369	-0.00921142	-0.00757957	-0.00899958	-0.00999766	-0.0139258	-0.00419223	0.00253691	-0.00289529	-0.000479334	0.001865	-0.00532307	-0.00256358	0.00322201	0.0055849	0.00107316
1.792	0.0135483	0.00841646	0.00991943	0.00994527	0.0187274	0.0232936	0.033903	0.0327191	0.0324669	0.0380376	0.0594666	0.096364	0.143051	0.18598	0.16846	0.116381	0.0667162	0.0404061	0.0160509	-0.00249208	-0.00710098	-0.0157447	-0.0227165	-0.0194806	-0.0267152	-0.0249837	-0.017425	-0.00545693	-0.0105047	-0.0176217	-0.00774612	-0.00486313	-0.0128974	-0.00707365	-0.00985966	-0.00678942	-0.0040913	-0.00488054	-0.00518326	-0.00226359	-0.00488671	-0.00779187	0.00284069	0.00897901	0.00461514	-0.000435946	-0.00650328	-0.00779625	-0.00885768
3.00952	0.0188365	0.0150482	0.00538494	0.00636154	0.0205304	0.0289356	0.0405617	0.0445483	0.0385867	0.0471102	0.0785322	0.13397	0.211318	0.276055	0.259605	0.174284	0.0953592	0.0575312	0.0304005	0.0100426	-0.0068803	-0.00724429	0.000673836	-0.00699326	-0.0161907	-0.00998	-0.000452022	-0.00179981	-0.00374727	-0.00268501	-0.0025464	-0.00662527	0.00103558	0.00222895	0.000407291	0.00104861	-0.00269128	-0.000262272	-0.000195353	-0.00777192	-0.0124053	-0.0126462	0.00200166	0.00848224	0.00274853	-0.00667201	-0.0142495	-0.0142033	-0.016133
4.22703	0.0216051	0.0169032	0.0143685	0.00849102	0.0121025	0.0208007	0.0333649	0.0497146	0.0540439	0.0579882	0.0863695	0.145513	0.25289	0.365462	0.383726	0.259504	0.139426	0.066243	0.02337	0.0052372	-0.00773571	-0.00684594	-0.0108661	-0.0174743	-0.0129402	-0.00355994	0.00812916	0.000928454	-0.00251609	-0.0055004	-0.0144723	-0.00885325	-0.00391735	-0.0117739	-0.0171699	-0.0157774	-0.0158284	-0.00250836	0.000357447	-0.00899357	-0.0120539	-0.0108445	-0.00278743	0.00103581	0.00917829	0.0174822	0.00760825	0.0036152	-0.00476424
5.44454	0.004209	0.00544855	0.0125748	0.0120356	0.0152102	0.0184112	0.025522	0.0366468	0.0473311	0.0629496	0.0955692	0.149479	0.265863	0.424661	0.510877	0.401077	0.216808	0.0930675	0.0250889	-0.00965135	-0.0266033	-0.0299492	-0.0319856	-0.0319635	-0.0292945	-0.0328527	-0.0198875	-0.0124187	-0.0203183	-0.0316488	-0.0373648	-0.0275395	-0.0253603	-0.0362053	-0.039106	-0.0330201	-0.0328286	-0.0198904	-0.0150894	-0.0161975	-0.0181415	-0.012397	-0.0143665	-0.0100479	-0.00338457	-0.0117211	-0.0149809	-0.0206129	-0.0220885
6.66206	-0.00242519	0.00934285	0.00795906	0.00686632	0.0139917	0.0203929	0.0208494	0.029777	0.0448775	0.0636455	0.102452	0.158477	0.273559	0.441853	0.591512	0.547458	0.324806	0.151958	0.0586954	0.015514	-0.0106837	-0.0183935	-0.0248007	-0.0270335	-0.0199394	-0.0283281	-0.0295282	-0.0204333	-0.0252199	-0.0313416	-0.0314986	-0.0298288	-0.0279109	-0.0288022	-0.0372409	-0.039532	-0.0331885	-0.0322431	-0.0270418	-0.00968247	-0.0033326	-0.00187996	-0.0102681	-0.012105	-0.00926581	-0.0200971	-0.0169655	-0.0185093	-0.0205985
7.87957	0.0133736	0.0198771	0.0109338	0.0117387	0.0243163	0.0315684	0.0417383	0.0499773	0.0569789	0.0687219	0.0998291	0.158356	0.269318	0.42124	0.593124	0.637413	0.441149	0.212935	0.0816424	0.0214041	-0.00168592	-0.0074017	-0.0204128	-0.0237508	-0.0095763	-0.0132242	-0.0130766	-0.0110817	-0.0253661	-0.0297066	-0.0279338	-0.0319778	-0.0296473	-0.0226339	-0.03285	-0.0325993	-0.0259101	-0.0283864	-0.0231803	-0.011102	-0.00476982	-0.0047345	-0.0102352	-0.0155436	-0.0212764	-0.0223164	-0.0162139	-0.00898589	-0.0132824
9.09708	0.0149464	0.0195694	0.0212802	0.0315006	0.0315449	0.0283907	0.0385062	0.0542152	0.0687587	0.0796042	0.0985108	0.143844	0.233305	0.356609	0.521071	0.621931	0.500382	0.253927	0.108565	0.0278087	-0.00641377	-0.0111139	-0.00919604	-0.0206192	-0.00763183	-0.00883499	-0.0184158	-0.022611	-0.0264045	-0.0206087	-0.0221684	-0.0265911	-0.0270227	-0.0226844	-0.0175517	-0.0150626	-0.0185181	-0.0124661	-0.0016649	-0.00225352	-0.00998622	-0.0174587	-0.0168639	-0.0156044	-0.0242227	-0.03448	-0.0219359	-0.0124312	-0.0238254
10.3146	0.00499936	0.00743634	0.00780537	0.0227517	0.0293368	0.0301391	0.0377689	0.0521244	0.0649086	0.0677581	0.07334	0.113118	0.171911	0.268946	0.411136	0.519365	0.479259	0.271781	0.117692	0.0403718	0.00894956	6.47e-05	-0.0052331	-0.0228641	-0.0217815	-0.0118092	-0.00653701	-0.00483708	0.000117345	0.00412007	-0.00315368	-0.00577577	-0.000215011	-0.00251717	-0.00152923	-0.00791314	-0.0149019	-0.00966336	-0.00429529	-0.012565	-0.0140099	-0.0153327	-0.0197949	-0.0170885	-0.0191326	-0.0257731	-0.0191176	-0.0164974	-0.0246615
11.5321	0.000160266	0.00752952	0.0118221	0.015136	0.0209817	0.021141	0.0301278	0.044521	0.0530124	0.0478723	0.0522159	0.0767562	0.117104	0.18686	0.299177	0.396106	0.40426	0.266535	0.121053	0.0466787	0.0249751	0.00466636	-0.00702098	-0.0167255	-0.0233518	-0.00596895	0.00283737	0.00317937	-0.00141404	-0.00637774	-0.00819279	-0.0011832	0.012936	0.00858227	0.00943483	-0.00338154	-0.0181968	-0.0163083	-0.0271066	-0.0316198	-0.030661	-0.0213408	-0.0179791	-0.010383	-0.014119	-0.0230682	-0.0253224	-0.0227853	-0.0267663
12.7496	0.00608099	0.00813547	0.0140988	0.0174142	0.0139527	0.00544991	0.00464734	0.0208963	0.0380774	0.0349225	0.0390417	0.05211	0.0882183	0.128243	0.199974	0.278412	0.307009	0.230584	0.112153	0.0432916	0.0144698	-0.00463239	-0.0156819	-0.011535	-0.0119684	-0.00318782	-0.0144523	-0.0162552	-0.0212482	-0.0204224	-0.0134312	-0.0159461	-0.00783803	-0.00757746	-0.00608862	-0.0174203	-0.0204244	-0.0181163	-0.0243747	-0.0182661	-0.01663	-0.0198897	-0.0159321	-0.00741743	-0.0157591	-0.0265563	-0.0252078	-0.019718	-0.0158524
13.9671	0.00733098	0.00700338	0.00472043	0.0132137	0.0151041	0.0152054	0.0198796	0.0317728	0.040587	0.0358318	0.0353977	0.0521813	0.0673338	0.104153	0.161331	0.223187	0.245205	0.205765	0.120127	0.0544409	0.0188527	0.0021252	-0.00596749	-0.00169857	-0.00400189	0.00119916	-0.00521624	-0.00935265	-0.00293339	0.00316757	0.00404999	-0.00381513	-0.0063754	-0.00101323	-0.00817982	0.000358155	0.00310458	0.0033096	-0.00390216	-0.00472283	-0.00588985	-0.0119248	-0.0070117	-0.000169962	-0.00389803	-0.014806	-0.0148607	-0.0162851	-0.014544
15.1846	0.00137049	-0.00544878	-0.00380243	0.00336587	0.00499016	0.00454154	0.0123981	0.0247898	0.0289854	0.0249258	0.0333382	0.0430879	0.0433803	0.0713352	0.112145	0.15769	0.187393	0.172036	0.109061	0.0517535	0.016959	-0.000603145	-0.00986101	-0.00819328	-0.00852692	-0.00656996	-0.010071	-0.0071444	-3.3e-05	0.000200892	0.00368411	0.00197236	-0.00778781	-0.00385598	-0.00307062	0.0132239	0.0143614	0.00195827	-0.0054076	-0.00675757	-0.00439624	0.000627132	-0.00205314	0.00287117	0.00231504	-0.0103151	-0.0133333	-0.0173101	-0.0215991
16.4022	0.0210762	0.0162343	0.00436559	0.0105386	0.0157175	0.0071088	0.00846434	0.00903099	0.00844262	0.0117071	0.0178089	0.024853	0.0339444	0.0500863	0.0767548	0.113147	0.153954	0.150664	0.103795	0.0544951	0.023412	0.00710839	-0.00170409	0.00131154	0.0133389	0.0102259	0.00583339	0.00562612	0.00789984	0.003594	0.00324093	-0.00403962	-0.0151224	-0.0142152	-0.0048768	-0.000865464	0.00768518	0.00310701	0.000237591	0.00123226	0.00996066	0.0138933	-0.00595974	-0.015136	-0.0145348	-0.017602	-0.0149802	-0.0153415	-0.00977703
17.6197	0.0191078	0.021486	0.0114495	0.00180089	3.45e-05	0.00776831	0.00934809	0.0124783	0.0141671	0.0170821	0.0229346	0.0293106	0.0390588	0.0509112	0.0621545	0.0790868	0.105749	0.105568	0.0817822	0.0502152	0.0275107	0.013259	0.00570419	0.00707274	0.0199249	0.023196	0.0208368	0.00850592	0.00657588	0.00473189	0.00577003	0.000505781	-0.00527799	-0.0026454	0.000412867	0.0015806	0.00698469	0.00829024	0.00418431	0.00472802	0.0142729	0.0108364	-0.0039095	-0.0160934	-0.0143757	-0.0148428	-0.00709566	0.00011331	0.0136491
18.8372	0.0113544	0.00332472	-0.00197624	-0.00725284	0.000983293	0.00383138	-0.00195883	-0.000242377	0.000136151	0.00178024	0.00856974	0.0154658	0.0216395	0.0394972	0.0565483	0.062464	0.077186	0.0841328	0.0660669	0.0447013	0.0278624	0.013265	0.00783265	0.00183486	-0.00586867	0.000938659	0.00258868	-0.00825128	-0.0108863	-0.0105948	-0.00482211	-0.00394856	-0.00499335	-0.00260943	0.0061326	0.00836382	0.00771522	0.0058641	0.00415962	0.00329936	0.00678261	-0.00281547	-0.0167817	-0.019561	-0.0173844	-0.020627	-0.010326	-0.0023085	0.00779002
20.0547	0.0190577	0.0130938	0.00168032	-0.00252185	0.00526638	0.00406817	-0.00790293	-0.00865434	-0.00634573	0.00163781	0.0082208	0.0211587	0.00807781	0.0226846	0.0499057	0.0542746	0.0583177	0.060627	0.058017	0.0389061	0.0240139	0.00800103	0.00972964	0.00724332	-0.00412105	-0.00078965	-0.00588597	-0.0138661	-0.00798459	-0.00113922	0.000837741	0.000318444	-0.00446325	-0.0034553	0.00263986	0.011314	0.0195001	0.0198218	0.0111436	-0.00159527	-0.0121482	-0.0226867	-0.0218031	-0.0160548	-0.0118442	-0.021037	-0.0142841	-0.0027665	0.00854018
21.2722	0.0193899	0.0160734	0.0105414	0.00880159	0.00732712	0.0122339	0.00762979	0.0130149	0.0277898	0.0380431	0.0352513	0.0406926	0.030633	0.0288505	0.0468344	0.0453872	0.053902	0.0451618	0.0344803	0.0228505	0.0175175	0.0114631	0.00783077	0.00483703	7.89e-05	0.00671489	0.000296582	-0.00389607	-0.00901159	-0.0103125	-0.0012213	-0.0106064	-0.00772223	-0.00764977	-0.000591771	0.0106242	0.0139807	0.00486667	-0.0116416	-0.024594	-0.0234267	-0.0314974	-0.033016	-0.0367867	-0.03955	-0.0447906	-0.0446243	-0.0359534	-0.0267117
22.4897	0.0225149	0.0219754	0.0126646	0.0143087	0.00888982	0.00591662	0.00598163	0.0135266	0.0302628	0.038466	0.0322839	0.0293337	0.0346001	0.0273793	0.0474388	0.0540243	0.0611982	0.0558865	0.044603	0.0339139	0.0300241	0.0244707	0.0173383	0.0135557	0.0218769	0.0329974	0.0235167	0.0147482	0.0109128	-0.000857177	-0.00222043	-0.00228906	0.00415306	-0.00333158	0.00700797	0.0159633	0.0112243	0.00388394	-0.0106468	-0.0116946	-0.00252726	0.0017725	-0.00407483	-0.0234095	-0.0240973	-0.026521	-0.0275157	-0.0247525	-0.0273873
23.7072	0.0169142	0.0130605	0.00276337	-0.00394474	-0.00225048	-0.00363634	0.00123288	0.000221455	0.0042366	0.00622424	0.00561512	0.00121514	0.00541803	-0.0017129	0.0160915	0.0277624	0.021039	0.0165634	0.0157058	0.00804269	-0.00177885	-0.00735346	-0.0104997	-0.00773993	0.00325843	0.0105212	0.0105137	0.0137492	0.0130833	0.00820623	0.0042225	0.00595044	0.0061524	-0.00479381	-0.0020627	0.00543138	0.0117556	0.0100297	0.00252662	0.00575432	0.0120176	0.0147776	0.00531601	0.00314861	0.00563716	-0.000922184	0.00608749	0.0192339	0.020083
24.9248	0.0172869	0.0086431	0.0026446	-0.00598392	-0.00304168	-0.00722834	0.00215362	0.00224195	-0.00270954	0.00360598	0.00625339	0.00237287	-0.00363808	-0.0159794	-0.0062784	0.00688302	0.00968792	0.00900346	0.0108468	0.00119911	0.00116492	-0.00260673	-0.00611067	-0.00702193	-0.00176684	0.0039439	0.00867572	0.0118191	0.00750207	0.0114119	0.0124372	0.00858578	0.000855921	-0.00770552	-0.000420561	0.00303462	0.00857851	0.00733713	-0.00584269	-0.00812329	0.00448402	-0.000248278	-0.00887195	-0.00198037	0.00093334	-0.0101714	-0.00676733	0.0028486	0.00585346
26.1423	0.0207899	0.00374264	0.00504717	0.00031345	-0.0017431	-0.00561463	-0.00542121	-0.00140436	-0.00369284	0.00991466	0.0111859	0.0171752	0.00991355	-0.00853803	-0.00429087	-0.0019829	0.0122972	0.0130773	0.0120473	0.00489776	0.0193579	0.00778979	0.00564516	0.0109359	0.0195307	0.00975785	0.000359307	0.00538588	0.0114227	0.0174395	0.0236198	0.0244993	0.0155031	0.00718504	0.0171965	0.0168396	0.00860899	-0.000218972	-0.0140956	-0.0141768	-0.00178819	0.00529326	0.00383409	0.0018511	0.00408553	2.14e-05	0.00345362	-0.00259854	-0.000999034
27.3598	0.015532	0.00219431	0.00838622	0.0153236	0.0155896	0.00302683	6.15e-05	0.00954736	0.00635553	0.00757136	0.0075112	0.0110825	0.0154306	0.00952737	0.0192738	0.0158821	0.0247329	0.0194373	0.0105317	0.00869395	0.00581389	0.00188687	-0.0064044	0.00181163	0.00786352	-0.0120191	-0.00788993	-0.00107612	0.00357249	0.00862284	0.0171589	0.0173644	0.011255	0.0116053	0.0230368	0.0199398	0.00904972	0.00353419	-0.00648817	-0.00184041	0.0102565	0.0203831	0.0119171	0.00577602	0.00599899	0.00709829	0.00793559	-0.00497365	-0.00100723
28.5773	0.0167842	0.00402273	0.00786517	0.0145695	0.0157443	0.00798255	0.00396184	0.0125508	0.000237606	-0.00535936	0.0086781	0.00447307	0.00354671	0.00587689	0.00576959	0.00659586	0.00585508	0.00328884	0.0096129	0.0116981	-0.00418752	-0.00598324	-0.00385967	0.00295653	0.00459614	-0.00499888	0.00491289	0.000715986	-0.00262495	0.00634254	0.0184762	0.0185432	0.0210063	0.0149695	0.0173217	0.0137298	0.0057841	0.000677246	-0.00802572	-0.000165344	0.012101	0.0192922	0.017564	0.0140176	0.0139844	0.0104127	0.0157402	0.00202813	0.00195612
29.7948	0.0147349	0.0139967	0.0193456	0.0175785	0.0165709	0.0184384	0.0148698	0.0100612	0.000390086	-0.00797019	-0.00318707	-0.000782438	-0.00555689	0.00366407	0.00610955	0.0124017	0.013533	0.0102646	1.79e-05	-0.00258295	-0.00694539	-0.00653599	0.0038959	0.00511067	0.00506058	0.00486074	0.0106609	-0.000554906	-0.00199566	0.00216424	0.0114199	0.0176639	0.018702	0.0149057	0.0179379	0.0101365	0.00305685	0.0051411	0.00572516	0.00790505	0.0180094	0.0220729	0.0183625	0.0230089	0.0254558	0.0210263	0.0301226	0.0183515	0.0178629
31.0123	0.00632065	0.0124308	0.00828688	0.00585063	-0.00324575	-0.0108235	-0.0134373	-0.0125825	-0.0160911	-0.0142995	-0.00693814	-0.00300693	-0.00189341	0.00822051	0.00389659	0.00958089	0.0182332	0.0149417	0.0022446	0.000418376	-0.00743084	-0.00438107	0.000668014	0.00104612	0.00668305	0.0122634	0.00701077	-0.00334317	0.00574169	-0.000156917	-0.00204482	0.00976828	0.00218899	0.00962374	0.0167551	0.017208	0.00852087	0.00492814	0.00894164	0.00159789	0.0142151	0.0223238	0.02057	0.0207341	0.0266936	0.0238439	0.0256027	0.0202082	0.0222461
32.2298	0.00724482	0.00290165	0.00632985	0.00455572	-0.000551588	-0.0107871	-0.0181893	-0.0209574	-0.0112649	-0.00370891	-0.00194331	-0.00425499	-0.00297334	-1.3e-05	-0.00111993	-0.00366238	0.00193586	0.00760768	0.00583532	-0.00251645	-0.00550116	-0.00100864	0.00655129	0.0032194	0.0110426	0.00435114	-0.00474728	-0.0047097	0.00567709	0.00441507	0.00628331	0.00636494	0.00164578	0.00982334	0.0145514	0.0231262	0.0191644	0.0148286	0.00945878	-0.00288652	0.00573378	0.0190176	0.0182913	0.0147677	0.0235462	0.0261314	0.0273237	0.0245446	0.0220901
33.4473	6.8e-06	0.00748623	0.0119718	0.0103784	0.00260158	-0.00401676	-0.00718768	-0.00729113	0.00831171	0.00845932	0.00575767	0.00773362	0.00643437	0.0112603	0.0100115	0.00683922	0.00413217	0.0162111	0.0140885	0.00852729	0.013218	0.0193287	0.0197215	0.00510624	0.00735052	0.00340033	0.00180545	-0.00803775	0.00617995	0.00622872	0.0058993	0.00658757	0.00191968	0.00962108	0.00841646	0.000729431	0.00705346	0.0157133	0.0194601	0.0151869	0.0144606	0.0273951	0.0225606	0.0115649	0.0211305	0.0226183	0.0167177	0.00895312	0.0132461
34.6649	0.00174707	0.00721137	0.00726803	0.00369422	-0.00403628	-0.00646307	-0.000335563	0.00732056	0.00467178	0.00507904	0.00324258	0.00569024	0.0080906	0.0134636	-0.00054938	-0.00574474	-0.0120758	-0.00127036	-0.00173345	0.0107077	0.0161304	0.0180167	0.0167394	0.0020821	-0.00143495	0.00559133	0.00200483	0.00349698	0.0195332	0.0156986	0.00532918	0.0127404	0.0206961	0.0188489	0.0215816	0.00033329	-0.00774983	0.00157143	0.0160692	0.0190666	0.0161894	0.0158478	0.0115469	0.00836588	0.0142709	0.0133602	0.00676563	-0.00578452	0.00474898
35.8824	0.00100528	0.00348835	0.0121012	0.00768651	0.00898189	0.000532899	0.00397882	0.0104258	0.0044202	0.000785581	-0.00872164	-0.00531747	-0.0100824	-0.00513048	-0.00712863	-0.00616449	-0.00928744	-0.0097223	-0.0109411	-0.00110678	0.000720016	0.00869351	0.0045449	-0.00294616	0.00213283	0.00683597	0.00782548	0.00962098	0.0217264	0.0172041	0.0108552	0.0235009	0.029403	0.0214506	0.0187988	0.00893977	-0.000341097	-0.000979311	0.0100078	0.0134335	0.0261793	0.0291992	0.0179172	0.0170601	0.0248836	0.0265967	0.0151093	-0.000514457	0.00791383
37.0999	-0.00065771	0.00678556	0.00988984	0.00419045	0.0122904	0.00942906	0.00637016	0.00481992	-0.0029036	-0.00941413	-0.0088892	-0.0031469	-0.00633876	0.00622793	0.0113161	0.0113224	0.00909556	-0.000115768	0.00150158	0.00582061	-0.00758223	-0.00311498	-0.00544649	-0.00209993	0.00746336	0.0111968	0.0156138	0.00655564	0.011674	0.00598449	0.00389645	0.0188815	0.0128907	0.00308843	-0.00173968	-0.0029101	-0.0118935	-0.0210147	-0.00366544	5.56e-05	0.0121214	0.0285181	0.0166266	0.0262515	0.0332982	0.0381756	0.0196053	0.0104193	0.0202532
38.3174	0.00446664	0.0060939	0.00930239	0.00524904	0.0113515	0.0119344	0.00607911	0.00144739	-0.00112171	-0.00536922	-0.00734046	-0.00191253	-0.00415428	0.010374	0.0112718	0.0114944	0.00961989	0.00533736	0.00899552	0.0127719	-0.00125579	-0.00133792	0.000486112	-0.00205709	0.0134423	0.0145894	0.00998454	0.00715091	0.00381373	-0.00103911	-0.00909032	-0.00276331	0.00277007	0.000319905	-0.0019956	0.00302749	-0.000837458	-0.00322812	-0.000380562	-0.00222002	-0.000309435	0.00576006	-0.00626846	0.0122296	0.0275536	0.0346478	0.0172531	0.00839839	0.0247613
39.5349	0.00343146	0.00652434	0.00375811	0.0033959	0.00606176	0.00138357	-0.00121299	-0.00069652	0.00260279	-0.00817416	-0.0165431	-0.0175583	-0.0178146	-0.00688772	-0.00417489	0.000990294	-0.00771355	-0.00736585	0.00328886	0.00766117	0.00553545	0.0107532	0.0122663	-0.00211081	0.00495539	0.00945836	0.0123616	0.0119801	0.00337727	-0.000753441	-0.000440515	0.00481169	0.00996686	0.0115494	0.00258858	0.00377287	0.00193283	-0.00161423	-0.00360846	0.00292748	0.00688807	0.000264145	-0.0138694	-0.00747409	0.0140365	0.0278823	0.0194209	0.00685288	0.0108499
40.7524	-0.000663955	0.00897043	0.0132063	0.0141871	0.0102544	0.00627707	0.00449827	0.010983	0.018049	0.00716734	-0.00411989	-0.0119041	-0.0135354	-0.00612435	0.0125571	0.0102762	0.00540884	0.0122834	0.0216139	0.0164225	0.0230074	0.0202356	0.016248	-0.00360253	0.00107305	0.00329372	0.0204219	0.0285227	0.0216961	0.0215136	0.0199146	0.0199414	0.0180524	0.0228298	0.024132	0.0119746	-0.00510439	0.00263459	0.00298401	0.00808921	0.0134665	0.00140388	-0.00800873	0.000194591	0.00859854	0.0138731	0.0155394	0.0186592	0.0141291
41.9699	-0.00307056	0.00405306	0.0126265	0.0141718	0.0113813	0.00621708	-0.00889568	-0.0106994	0.012184	0.0165693	0.0022481	-0.00167178	-0.00701554	-0.0034222	-0.00174725	-0.00594904	-0.00012184	0.00294561	0.0101027	0.0207317	0.026321	0.0100432	0.00570267	-0.00690704	0.0075156	0.00933102	0.0131951	0.00932976	0.00769836	0.0154659	0.0119332	0.0144518	0.0188421	0.0187524	0.0119211	0.00230617	-0.00224051	0.0062245	0.00902031	0.013331	0.0203172	0.00657501	-0.00987526	-0.00614418	-0.00140928	-0.00253621	-0.00438748	0.00156384	0.015228
43.1874	0.00571175	0.00963753	0.0183656	0.0120393	0.00339771	0.00257775	-0.00351014	0.000680754	0.0183021	0.0166633	0.000345598	-0.00123147	-0.00596994	-0.00922631	-0.00762183	-0.00313002	-0.00289336	-0.00140922	-0.00415019	0.005215	0.00563438	0.00169856	0.00613429	0.00480356	0.00553838	0.00162383	-0.00816131	-0.00949745	-0.00322013	-0.00384069	-0.00282193	0.00153602	-0.00131578	0.00220786	0.00207165	-0.0022009	-0.00768651	-0.00401883	0.00200296	0.000635786	0.0117476	0.00553555	-0.00439828	0.0059116	0.0127712	0.00694869	-0.00169116	0.00325375	0.00561966
44.405	-0.000961252	0.00204661	0.0170214	0.0209139	0.00145439	-0.00249497	-0.00493031	-0.0015458	0.0115758	0.0137139	0.0141541	0.0150607	-0.0025778	-0.00834329	-0.00791638	-0.00310555	0.00126282	0.00961988	0.0083898	-0.000456277	-0.00261619	0.00720509	0.00705386	0.000315733	0.00170698	-0.00470605	-0.0133869	-0.00919483	0.000831748	-0.00599587	-0.000955979	-0.00294201	-0.0101026	-0.000979561	-0.000357841	-0.00451969	-0.0166433	-0.0163153	-0.0153317	-0.0163965	-0.00171114	0.000878081	-0.00228117	0.00937819	0.0154791	0.00207192	-0.00758428	-0.00126586	-0.00753011
45.6225	-0.00174377	0.00171164	0.00991067	0.0198213	0.017426	0.00574782	-0.00514491	-0.0112607	0.00572942	0.00803537	0.00513701	0.00457355	-0.00406864	0.000947903	0.00108677	0.00222363	0.00213915	0.00374771	0.00150596	-0.00883483	-0.0041317	0.00907772	0.00350431	-0.00553706	-0.0121711	-0.0158153	-0.0115535	-0.00578815	0.00123527	-0.00197964	-0.00620172	-0.00560025	-0.00372373	-0.00367476	-0.000795147	-0.00918935	-0.016639	-0.0121337	-0.00974276	-0.0120675	-0.0063819	-0.00294136	0.00654035	0.0168969	0.0144206	-0.000608103	-0.0112362	-0.00380953	-0.0061402
46.84	0.00984406	0.0134063	0.0141362	0.0187642	0.01546	0.00847774	0.00266815	0.00599202	0.019075	0.0164694	-0.00116953	-0.000196647	0.00548218	0.0166147	0.0194718	0.0089891	0.00388693	0.00338319	0.00329151	-0.00270014	0.00416557	0.0138309	0.0143278	0.00549924	-0.00532842	-0.0129182	-0.00854538	0.00599644	0.0130832	0.00290111	-0.0112464	-0.0094449	-0.0117444	-0.0110384	-0.00247646	-0.00119393	0.00283575	0.000114929	0.00155074	-0.000804055	0.00122171	0.00366657	0.0188262	0.0188112	0.00236712	-0.00583971	-0.0138598	0.000408384	0.00552855
48.0575	0.0164101	0.020191	0.0158436	0.0196152	0.0125578	0.0114109	0.00916887	0.00839484	0.0124604	0.00578568	-0.00129899	-0.00174247	0.0111126	0.0151577	0.00472915	-0.00845784	-0.0103937	-0.0127908	-0.000755227	0.0123973	0.00871628	0.0116505	0.0156145	0.011042	0.00696027	0.00758901	0.00832722	0.00459248	-0.000670995	-0.000444289	0.00115988	-0.00232073	-0.00570302	0.0018724	0.00188976	0.0145663	0.0225696	0.0116305	0.0107544	0.0115063	0.0106998	0.00222713	0.00328496	0.00582424	-0.0118989	-0.0132736	-0.0091599	0.00398478	0.0139317
49.275	-0.00853911	0.00234207	-0.0044922	-0.0152254	-0.00655616	-0.00342963	0.000326504	0.00685699	0.00598009	-0.0118973	-0.0157156	-0.0108218	0.00446229	-0.00803662	-0.00644507	-0.00828661	-0.0173419	-0.0132723	-0.00250636	0.00448417	-0.00118532	-0.00383511	-0.0081682	-0.00885238	-0.0170304	-0.0125889	-0.00923372	-0.0148854	-0.00988052	-0.0003574	-0.000755858	-0.00588392	-0.00896795	-0.00207698	-0.00153083	0.0131806	0.0240719	0.0248706	0.0117523	-0.000600804	0.00268949	-0.00114495	0.00501068	0.0173152	0.00887601	0.00221412	0.00521595	0.011469	0.00975645
50.4925	-0.0110232	-0.000791225	-0.0112648	-0.0237091	-0.0203367	-0.00751572	-0.000124263	-0.00631237	0.00142806	-0.00123561	-0.00585528	-0.00387714	0.00670214	-0.0069042	-0.00606153	-0.010963	-0.0178992	-0.00752862	-0.000147247	-3.67e-05	-0.000498142	-0.00704234	-0.0140555	-0.0180999	-0.0184121	-0.0132924	-0.0160301	-0.0177763	-0.0110755	-0.00519499	-0.0114109	-0.0105932	-0.0103012	-0.0140156	-0.0113005	0.000515281	0.00894697	0.00481395	-0.0101013	-0.00861766	0.0039965	0.000954022	0.00474813	0.0119771	0.0118484	0.00797583	0.00182198	-0.0062106	-0.00920357
51.71	0.00256219	-0.0042693	-0.0108992	-0.0138214	-0.0269064	-0.0171774	-0.00656695	-0.0110139	-0.00264969	-1.31e-05	0.00351075	-0.000615845	0.00174393	-0.0110238	-0.00737258	-0.00914535	-0.00809325	-0.00805041	0.00078493	-0.0016493	-0.00581576	-0.0072324	-0.0122085	-0.00615213	-0.00340773	-0.00472878	-0.0112551	-0.00669763	0.00012298	-0.00284071	-0.010478	-0.00379596	0.00134371	-7.04e-05	-0.00113018	0.00999248	0.00755842	-0.00490848	-0.0115921	-0.011789	-0.000419166	0.00118946	0.00986709	0.00856235	0.00846979	0.00844504	-0.000214399	-0.00238953	0.00107336
52.9275	0.00599364	0.00220029	-0.000217091	-0.00925172	-0.0206116	-0.019851	-0.0172438	-0.0149032	-0.0040886	0.00546143	0.00962686	0.00744285	0.00191803	-0.00547541	0.0013258	-0.00135735	-0.00334063	-0.00832232	0.000599541	0.000352496	-0.00681519	-0.00145129	-0.00610845	-0.00451703	-0.00712876	-0.00968844	-0.0132699	-0.00324409	0.00291067	-0.000531069	-0.00721321	0.00257703	-0.00116664	0.00482342	0.000541321	0.00824909	0.014407	0.00712464	-0.00477214	-0.00758476	-0.00749511	-0.00795743	-0.007338	-0.0118242	-0.00479355	-0.00173829	-0.0127643	-0.0131708	0.00111384
54.1451	0.0269476	0.0164126	0.0106931	0.00424138	0.00273207	0.00220494	0.00360428	0.00716504	0.00876451	0.012443	0.0130436	0.00713304	-0.00242307	-0.00416622	0.00877197	0.0152256	0.00686452	0.00679972	-0.000353372	-0.00422353	-0.00442255	2.42e-05	-0.00499765	-0.00369597	-0.00371722	0.00321271	0.00762458	0.0092909	0.00106846	0.0138854	0.00909345	0.013196	-0.00166818	0.00408669	0.0072654	0.0169871	0.0232486	0.0238084	0.00843404	0.00417209	-0.00584319	-0.0110707	-0.00867671	-0.00688552	-0.00119564	-0.000492298	-0.00236149	-0.00760059	0.00387229
55.3626	0.0152541	0.0023264	-0.00768298	3.19e-05	0.00455076	0.0108767	0.0171286	0.0200266	0.00692532	-0.00722496	-0.00672537	0.00278671	-0.000769499	0.000760652	0.00958253	0.0157849	0.00943725	0.00655253	-0.00213085	-0.00463396	0.00153757	-0.00260723	-0.00481698	0.00347901	0.0017491	0.0108818	0.019155	0.0146217	0.00742137	0.0178803	0.013842	0.0180566	0.00274162	-0.00574763	-0.0067174	0.00319302	0.00986182	0.011601	0.00915341	-0.000119228	-0.00621961	-0.00413872	0.000292871	-0.00702227	-0.0102578	-0.000281115	-0.0026506	-0.00317573	0.00104296
56.5801	0.0170139	0.0144696	0.00649581	0.00810918	0.00607896	0.0212147	0.0246526	0.0206761	0.0172007	0.00792001	0.0181295	0.0250772	0.0233084	0.029288	0.0202451	0.0180776	0.016614	0.00412779	-0.00517356	-0.000424263	0.0123881	0.0168051	0.00738429	0.00904981	0.0036718	0.0116331	0.0220377	0.0137985	-0.00357259	0.00366888	0.0043731	0.0142176	0.011901	-0.00660926	-0.00289784	-0.00521289	0.00950837	0.0107904	-0.00246799	-0.00101334	-8.94e-05	0.00205172	0.00526064	0.00692563	0.00427388	0.013808	0.0106162	0.00584391	0.00186772
57.7976	0.0110368	0.0102167	0.00408042	-0.000754255	-0.00495813	0.00313058	0.00850193	0.0171727	0.0167853	0.00864574	0.0150509	0.00899746	0.0103737	0.0173059	0.0123	0.015207	0.0149122	0.00292161	-0.00636428	-0.00706015	-0.00265321	0.0083385	-0.00526191	-0.000512205	-0.00139004	0.00180292	0.00737143	0.00420421	-0.00515223	0.00568593	0.00538946	0.00713444	0.00312075	-0.00659059	-0.0139696	-0.0162023	-0.0105613	-0.0120794	-0.0278051	-0.0170246	-0.00615206	0.00425356	0.015288	0.01763	0.0189264	0.0236708	0.0214789	0.0103926	0.00274499
59.0151	0.00249044	0.0032593	0.00508327	0.0057884	0.00148558	0.00692438	0.00710678	0.0094278	0.00455869	0.00206448	0.00504947	-0.00555041	-0.00105525	0.00736191	0.00546501	0.0107753	0.00970682	-0.00210336	-0.0093539	-0.00712944	-0.00707684	0.00568492	0.00357847	-0.000970111	-0.00411871	-0.00590006	-0.00442114	-0.00760101	-0.0106182	-0.00610805	-0.00804647	-0.00896554	-0.0139563	-0.0146225	-0.0204182	-0.0207211	-0.0205882	-0.0175181	-0.0222274	-0.0189312	-0.00583752	-1.74e-05	0.000749405	-0.00319733	0.00472854	0.00882474	-0.00102241	-0.0204349	-0.0232
60.2326	0.00447729	0.000653923	0.00373734	0.00135883	-0.00449199	0.00215625	-0.00212881	-0.00125762	-0.00977378	-0.00625508	0.00640932	-0.00591392	-0.00239517	-0.000276924	0.00399136	0.0136715	0.0143204	0.00104847	-0.00763344	-0.00624655	-0.00922859	-0.0046389	-0.000210444	-0.00334539	-0.00959927	-0.00956908	-0.0128338	-0.0147912	-0.0146564	-0.0107578	-0.0161267	-0.0129395	-0.0118941	-0.0167784	-0.017848	-0.0165211	-0.00301635	0.00298707	-0.00653428	-0.0191439	-0.00870469	0.000434088	-0.00211342	-0.00798446	-0.00524352	-0.0144397	-0.0166191	-0.0298501	-0.0273973
61.4501	-0.00186987	0.00731481	0.00870119	-0.00326531	-0.00674261	-0.00156356	-0.0008159	-0.0073755	-0.0136318	-0.0145239	-0.00896638	-0.011348	-0.0055924	-0.00256837	-0.00183037	-0.00257407	0.000505205	0.000164464	0.00235152	0.00579578	-5.88e-05	-0.00161322	-0.0107547	-0.0083441	-0.00593353	0.00329485	0.00073034	-0.00323991	-0.00476737	-0.00486761	-0.00594298	-0.0131221	-0.0149127	-0.00983759	-0.0064662	-0.00842784	-0.00255492	0.00253107	-0.00393231	-0.00977132	0.000684849	0.00142862	-0.00797225	-0.0107954	-0.013281	-0.0146864	-0.0140447	-0.0209286	-0.0146457
62.6677	0.00565022	0.0137361	0.0184652	0.0126823	0.00795756	0.00960861	0.0124148	0.0101105	0.00813355	0.00366699	0.00911712	0.00468204	0.00244869	-0.00601607	-0.0127816	-0.0104608	-0.0010748	0.000529667	0.0072255	0.00937456	0.0134595	0.00878597	-0.00173873	-0.00604487	-0.00871539	0.000521934	0.00982666	0.0146719	0.0123195	0.0182228	0.0132565	-0.00564351	-0.00896406	-0.0030252	0.00673948	0.00481824	0.0020995	0.00523492	0.0063489	0.00888278	0.00996723	0.0129037	0.013624	0.0102095	0.00436899	-0.000567744	-0.00841997	-0.0124504	-0.0121839
63.8852	0.010274	0.0137583	0.00725056	0.00145935	0.0113542	0.00880263	0.000539864	0.0141702	0.0138921	0.00396015	0.00180942	-9.03e-05	0.00664156	-0.00185543	-0.00275748	-0.00409325	-0.00283145	-0.00295805	0.000818936	-0.00244149	-0.000551148	-0.00892042	-0.0057373	-9.82e-05	-0.0123926	-0.0150479	-0.0173875	-0.00557625	0.00362939	0.0119006	0.0057667	-0.00220985	-0.00313579	-0.000369063	-0.00203245	-0.00980322	-0.00929335	0.000236728	0.00308396	0.00851785	0.00753914	0.0141933	0.0190512	0.0103415	-0.00016555	-0.0158434	-0.0174653	-0.0204808	-0.0210102
65.1027	0.0162447	0.0160809	0.0020373	-0.00385565	0.010794	0.0122539	0.0040051	0.0128892	0.0147308	0.00536708	0.0130461	0.0157889	0.0230375	0.0156532	0.0120322	0.000673101	-0.011331	-0.00851398	-0.000261816	0.00272802	0.00802341	0.00248778	0.00145935	0.00312169	-0.0072881	-0.0139572	-0.0241647	-0.0137749	-0.0076297	-0.00697165	-0.0023719	-0.00477674	-0.0086912	0.0015418	1.25e-05	-0.00588143	-0.00162087	0.00782536	-0.00224634	-0.00283552	-0.0106632	-0.0108836	-0.00479868	-0.00668984	-0.00575641	-0.00769724	-0.0014897	-0.00672496	-0.00895597
66.3202	0.00477176	0.00767806	0.0017866	0.00965022	0.00978601	0.0125046	0.015056	0.0203653	0.0185732	0.0078942	0.0146268	0.0196822	0.0268001	0.0240556	0.0198634	0.0095918	-0.000403497	-0.004753	0.00895356	0.0136118	0.0161866	0.00954156	0.0110315	0.00564789	-0.00150201	-0.00408401	-0.00796614	0.000930316	0.00627171	0.0124788	0.00963728	0.00222657	-0.000237136	0.000389972	-0.0105005	-0.00334254	0.00649637	0.00813558	-0.00224814	-0.0100369	-0.0204994	-0.0134783	-0.00611442	-0.00643363	0.00854308	0.00472811	0.00176225	-0.00108685	-2.67e-05
67.5377	-0.00308637	0.00312198	0.0031813	0.00700809	0.00708946	0.00514884	0.00913616	0.0121683	0.0117397	0.0051275	0.00371458	-0.000499966	0.00426651	0.0177791	0.0206066	0.0129309	0.00826022	0.00192552	0.012108	0.00983969	0.00112628	-0.000942065	-0.00378564	-0.00200275	-0.00617609	-0.00907907	-0.0112503	-0.00632996	-0.00120182	-0.00279877	-0.000825518	-0.000401889	0.00113254	-0.00452612	-0.0124664	-0.00779326	-0.00303721	-0.00232859	-0.0075038	-0.0152355	-0.015445	-0.00695726	-0.00125257	-0.0026967	-0.00172666	-0.00172393	-0.000899351	-0.00359268	0.0015425
68.7552	-0.00341718	-0.00370659	-0.00163012	-0.00770932	0.00174081	-0.00371927	-0.00435369	-0.00991088	-0.00261824	0.00424572	0.00859118	-0.00893702	-0.0105145	-0.00386564	0.00415881	0.00433313	-0.00528333	-0.0103838	0.00177612	0.0143975	0.00406798	-0.00829476	-0.0164707	-0.00980427	-0.00620909	-0.00871918	-0.00943502	-0.00836353	-0.00788248	-0.00513837	0.00368895	0.00873058	0.00508973	-0.00204403	-0.00744813	-0.0044715	-0.00379517	-0.00546193	-0.0127967	-0.0116988	-0.0153517	-0.0110993	0.002294	0.00255635	-0.00260625	0.00163757	0.000585537	0.00935813	0.0145508
69.9727	-0.0041765	-0.00930621	-0.00117216	-0.0020212	0.00378837	0.00241453	0.00180541	-0.00364864	0.00277804	0.00195835	0.00629954	0.0083095	0.0107197	0.00711826	0.0113036	-0.00332223	-0.0132474	-0.00983568	0.000994694	0.0125809	0.00421342	-0.00587111	-0.00715572	0.00350508	0.0150082	0.00453617	-0.00204957	-0.00510274	-0.0153296	-0.0106185	-0.0122057	-0.00685823	-0.00847145	-0.00158892	0.0034952	0.00907776	0.00324661	-0.00765002	-0.015033	-0.0142222	-0.0102041	-0.00947931	0.00100769	0.00884575	0.0127273	0.00931955	0.00168338	0.00703458	0.00861694
71.1902	0.00462601	0.0136188	0.00972168	0.00696481	0.00801127	0.00448815	0.0159054	0.0128687	0.0174965	0.00931329	0.0153247	0.0215268	0.0153267	0.00864469	0.0127663	-0.00206266	0.000854138	-0.00423693	0.0054603	0.0096252	-0.000500582	-0.0138021	-0.00789629	0.00537084	0.00194905	-0.00862636	-0.00755786	0.00371425	-0.0151864	-0.015552	-0.0102836	-0.00593261	-0.0144021	-0.0108976	-0.00777853	-0.00236328	0.00156356	-0.00792197	-0.0114495	-0.0119832	-0.0121752	-0.0110544	-0.00530674	0.00043382	-0.00417212	0.00121363	0.000447083	-0.00240249	-0.00164891
72.4078	0.00688514	0.0158264	0.00765609	0.00514561	0.00735412	0.00112976	0.0183499	0.00518347	0.0109451	0.0106245	0.0138833	0.0100337	0.00513152	0.00270231	0.000590803	-0.00111177	-0.00760978	-0.00870579	-0.0027676	0.00296433	0.00250701	-0.0114386	-0.00839426	0.0030971	-0.00582817	-0.013246	-0.00674863	-0.000646899	-0.0151988	-0.0190245	-0.00601216	0.00637185	-0.00042629	-0.0021515	-0.00639064	-0.0018096	0.00848623	0.00501674	0.00247034	0.008402	0.00184993	-0.012375	-0.0138379	-0.0111374	-0.00996209	-0.0032855	-0.00840114	-0.0111251	0.00322115
73.6253	0.000414989	-0.00765049	-0.00798061	-0.0035579	0.00190457	-0.00487243	-0.00342475	-0.0145555	-0.0131317	-0.00694184	0.00683182	0.00815612	0.00191688	-0.00980604	-0.0095429	-0.00987413	-0.0159999	-0.00622889	-0.00437681	-0.00663363	-0.00782535	-0.011673	-0.00667283	0.000578455	0.00572533	0.000641515	-0.0069269	-0.0146547	-0.0209221	-0.0250022	-0.0219728	-0.00551218	-0.00701748	-0.00946093	-0.0120109	-0.00687786	-0.00287429	-0.00416983	-0.00418579	0.00690005	0.000196918	-0.017113	-0.0156908	-0.00991276	-0.00635499	-0.0054318	-0.0134295	-0.0213496	-0.00488903
74.8428	0.000460438	0.0109317	0.0198294	0.013779	0.0147518	0.00543557	-0.00937538	-0.012116	-0.0112839	-0.00225587	0.00146764	0.00101403	-0.00285973	-0.00844887	-0.00120789	-0.00201297	0.000834607	0.00581423	0.0133145	0.00629349	-0.00928256	-0.0120448	0.00121598	0.0102515	0.0208837	0.0245913	0.0114993	0.00757644	0.00268583	-0.00166898	-0.0011124	0.0072565	0.0146013	0.0138424	0.00560573	0.000227455	0.00083569	-0.00122968	-0.00748604	0.00224607	-0.00426511	-0.0194424	-0.0167708	-0.0029474	-0.00763008	-0.0132229	-0.00519436	-0.01054	0.00132562
76.0603	-0.00418208	0.00439678	0.0211164	0.0234941	0.0101554	0.00445116	0.00447004	0.00939385	0.00203089	0.00841926	0.00606267	-0.00132329	0.00265922	0.00802394	0.00522274	-0.00863346	-0.0064938	0.000977402	0.00909229	0.00772423	0.00369492	0.00316435	0.0147166	0.0106355	0.00762508	0.00575069	-0.000830461	-0.000501305	0.00205813	0.000636337	0.00577452	0.0149485	0.0235633	0.0261618	0.028587	0.0179658	0.00604649	-0.000351826	-0.000488809	0.00154259	-0.00664625	-0.00695518	-0.0104887	-0.0119818	-0.00312362	0.00234445	0.0046752	0.00171097	0.00936665
77.2778	0.00282994	0.00403475	0.010242	0.0139321	0.00449704	0.00530427	0.00827956	0.00677526	0.00633359	0.0116488	0.010868	0.0064014	0.00590254	0.000610713	-0.00320194	-0.00712419	-0.00268529	-0.000723026	0.00248999	0.00678212	0.00112791	-0.00390285	0.00615923	0.00413482	-0.00167085	-0.00742417	-0.00332493	-0.00698448	-0.00878026	-0.00623521	0.000539574	0.00855921	0.00732208	0.00978612	0.016763	0.0122981	0.00723783	0.00455613	0.00425784	-0.00155974	-0.0129962	-0.00266272	-0.0106935	-0.0179403	-0.00772557	-0.00218412	-0.0047921	-0.000832308	0.00845539
78.4953	0.00639224	0.00740751	0.00939108	0.0149267	0.00864956	0.00659	0.00755755	-0.00196437	0.0033224	0.00751164	0.00573738	0.00491173	-0.00127374	-0.00766309	-0.00880473	0.0027665	0.0017434	-0.00260406	0.00250588	0.00359602	-0.00688074	-0.00853919	-0.00236203	-0.0032897	-0.00207635	-0.00531641	0.00655767	0.00726257	-0.00582136	-0.0160941	-0.004469	0.0018571	0.00740648	0.0103821	0.00975649	0.0120609	0.00907196	0.0042837	-0.00463438	-0.0181494	-0.0243841	-0.0151955	-0.0233008	-0.0236402	-0.0225458	-0.0218601	-0.0149672	-0.0069505	0.000498288
79.7128	-0.00355666	-0.00572705	-0.00603308	-0.00192142	-0.00746185	-0.00944245	0.0028425	-0.00166539	-0.00930021	-0.0114377	-0.0097297	-0.00302474	-0.0134823	-0.0200897	-0.0171211	-0.0116658	-0.011091	-0.0131629	-0.00344725	0.00678584	0.00256687	-0.00633796	0.00115845	-0.0101237	-0.014166	-0.0167115	-0.0053783	0.00746307	-0.000259964	-0.0058702	0.00362198	0.010068	0.0160401	0.00676839	-0.00100516	-0.00299904	-0.0137179	-0.00792823	-0.00281867	-0.00847001	-0.0158671	-0.00638478	-0.0158458	-0.0189058	-0.0129187	-0.0135452	-0.0162661	-0.00973518	-0.011559
80.9303	0.0109732	0.00708105	0.00379234	-0.00428258	-0.00161905	-0.00232021	-0.00357557	-0.0127751	-0.0110493	-0.0113184	-0.00759962	-0.00102865	-0.00438527	-0.0102012	-0.0139626	-0.0107749	-0.0099417	2.32e-05	0.00947803	0.0139726	0.00951645	-0.00279635	0.00308711	0.00364641	0.00224221	0.00164245	0.011678	0.0179363	0.0122902	0.00156886	0.0057735	0.00972077	0.0134921	0.014002	0.0129507	0.00283329	0.000892784	0.0160925	0.00911407	-0.000140983	-0.00915036	-0.00761263	-0.0161118	-0.00724275	0.00256689	0.000829594	0.00512126	0.00873762	0.00345107
82.1479	0.00572593	0.01127	0.00712922	0.00320287	0.00552042	0.00460153	-0.000836904	-0.00993259	-0.000557795	0.00716945	0.00329402	-0.00507358	-0.00130797	5.64e-05	0.00236241	0.00859244	0.0087713	0.011409	0.0188716	0.0143427	0.0132553	0.00916595	0.00426254	0.00535381	0.00486474	0.00722967	0.0156487	0.0185528	0.0210868	0.0158899	0.0195497	0.0179756	0.013973	0.0129591	0.0102778	0.00658457	0.00446337	0.0169076	0.0100031	0.00197916	-0.00896556	-0.0163789	-0.0210188	-0.00907553	0.00061737	0.00532088	0.0164329	0.0208198	0.0088815
83.3654	-0.002592	0.00603869	0.00553208	-0.0014832	-0.00352164	0.00393038	-0.0003165	-0.00689658	0.00187817	0.00555015	0.00253033	0.00277131	0.00655052	0.00643834	0.0161056	0.023021	0.0250567	0.0206793	0.0231254	0.0146651	0.0162255	0.0226463	0.0143138	0.0177861	0.0101625	0.00698783	0.00619716	0.00224088	0.00518034	0.0102282	0.0197116	0.0126491	0.0113889	0.0142434	0.00510928	-0.00154924	-0.00475321	-0.000294498	0.000614523	0.00400174	0.0115546	-0.0010247	-0.0102104	-0.00496354	-0.0050518	0.00214601	0.0099552	0.013238	0.00102754
84.5829	-0.00398601	-0.00549796	0.00381858	0.0151982	0.0103182	0.00338776	0.00249042	0.00167706	0.00121897	-0.0106852	-0.0114339	-0.00182774	0.0133775	0.00524139	0.0116432	0.0138458	0.0137651	0.00730054	0.0114738	0.0105059	0.0128583	0.0182563	0.01844	0.0144241	0.0118994	0.0183978	0.0122277	0.00678935	0.00353697	-0.00273629	-0.00364536	-0.00626345	-0.000168531	0.00848819	-0.000457082	-0.00736271	-0.0100093	-0.00658324	-0.00445343	-0.000399274	-0.00049884	-0.00734296	-0.0106729	-0.0117895	-0.0115623	0.00953881	0.00429419	-0.00272982	-0.0138685
85.8004	-0.00377824	-0.015075	-0.00449154	0.0170078	0.022841	0.0208963	0.0251577	0.017911	0.00767003	0.000645863	-0.00842626	-0.00562094	0.0121804	0.0151742	0.0146353	0.0189216	0.0222876	0.0114939	0.0102444	0.0135146	0.0242117	0.024122	0.0219325	0.0102715	0.0223401	0.0334693	0.029358	0.0291772	0.0279113	0.0117436	-0.0026037	0.00798071	0.0203661	0.012688	0.00697495	0.0109002	0.00973373	0.00181344	0.00744084	0.00441901	-0.000626214	-0.0102023	-0.0114468	0.00179838	0.00665941	0.0194731	0.0127307	0.00390904	-0.003729
87.0179	0.00826761	-0.00689003	0.00367467	0.0169347	0.0237098	0.0337265	0.0276462	0.0286029	0.0190493	0.0153059	0.0163479	0.0177458	0.0220442	0.0241301	0.0198982	0.0331789	0.0359505	0.0262713	0.0164548	0.0177998	0.0327881	0.0343304	0.0320885	0.0288462	0.0312034	0.0305833	0.0236574	0.0186985	0.012289	0.00446971	-0.00528202	0.00291346	0.0160337	0.00493649	0.00523968	0.013308	0.0149768	0.00520313	0.010325	0.00107788	0.00646625	0.00881732	0.000928393	0.0231425	0.0302459	0.0320504	0.014037	0.0061742	0.00116049
88.2354	0.00969303	0.00113286	0.00553704	0.00907407	0.0106243	0.0143773	0.0114646	0.0205758	0.0189719	0.00410711	0.00459703	0.0157055	0.020568	0.0116531	0.0148792	0.029855	0.0317596	0.0282262	0.0258737	0.0231138	0.0284329	0.0278588	0.0258146	0.0250127	0.0169638	0.0179883	0.0124131	0.0166632	0.024743	0.0211042	0.00164209	-0.00454107	-0.00411868	-0.010167	-0.00955893	0.00361533	0.00307501	-0.00235103	-0.000797562	-0.00170173	0.00244679	0.00716047	0.000668977	0.0140107	0.0274996	0.028923	0.00890533	-0.00103331	-0.00604011
89.4529	0.0169828	0.00618926	-0.000256422	-0.00472933	0.00227975	0.0113415	0.0126299	0.00478327	0.00382231	-0.00292269	0.00588525	0.0137048	0.0194302	0.017641	0.00562146	0.00802372	0.0213066	0.0259661	0.0347145	0.0290563	0.0262353	0.0274512	0.0248721	0.0162044	0.00911473	0.0125935	0.0145818	0.0162774	0.0245856	0.023386	0.0107739	0.0104597	0.00554423	-0.000258193	0.00258335	0.00944664	0.00799076	0.00255882	0.00698069	0.0167607	0.0113192	0.0039122	0.00295066	0.0126662	0.0132386	0.0106097	0.00999075	0.00783666	0.00872694
90.6705	0.0156622	0.0109308	0.00778793	0.00264188	0.00640299	0.0110197	0.010812	0.00764707	0.00672985	0.0102298	0.0173432	0.0241778	0.0206239	0.0119295	-0.00745121	-0.00308173	0.00819165	0.0149045	0.023662	0.0244613	0.0179781	0.0143025	0.0111802	0.00724634	0.0153217	0.0126405	0.0192064	0.0154213	0.00710282	0.00751374	0.00597787	0.00840117	0.00174119	-0.00144036	0.00651773	0.00636223	0.00520011	0.00920758	0.0226745	0.0274901	0.0147756	0.0131285	0.0124244	0.0174606	0.0127945	0.00980619	0.00216303	-3.8e-05	-0.000374656
91.888	0.000899468	-0.00120178	-0.00176436	-0.00226863	-0.0085123	-0.00806805	-0.00677406	-0.00477351	0.00419444	0.0111647	0.0043835	0.00662505	0.00383485	0.000663601	-0.00993751	-0.00654964	-0.00616632	0.0045701	0.0227495	0.0200271	0.0158121	0.00695601	-0.000429424	0.00262745	0.00470895	-0.000211827	0.0103985	0.00580823	-0.000736355	-0.00868636	-0.0113922	-0.0152835	-0.0203698	-0.00908742	-0.00539121	-0.00520346	-0.000665317	-0.00206482	-0.00430219	0.000205012	0.00511311	0.0130618	0.00996882	0.00291631	0.000805599	-0.00220072	-0.00883009	-0.010602	-0.00502387
93.1055	0.0108316	0.00361845	-0.00327935	-0.00257046	-0.0143178	-0.0147166	-0.0157031	-0.000450637	0.00492859	0.0135073	0.00452322	-0.00570062	-0.00420356	-0.00332991	-0.00273362	-0.00485269	-0.00832343	-0.00615184	0.0142073	0.0218308	0.016496	0.00849129	0.012385	0.0039304	-0.0146133	-0.00481343	0.00894966	0.00515532	-0.00924352	-0.0186684	-0.00791668	-0.0156281	-0.0157005	-0.00183699	-0.00546728	0.000170055	0.00572256	0.00542125	0.00256599	0.00354572	-0.00184173	0.00855453	0.00343069	-0.00672386	-0.0113249	-0.0212496	-0.016147	-0.000922414	0.00520694
94.323	0.0211984	0.0106181	0.00669332	0.0055438	-0.00429048	-0.00443707	-7.52e-05	0.00758566	0.0151911	0.0159559	0.00873881	0.012373	0.0148272	0.00601135	0.0151435	0.0141227	0.00922741	0.00700098	0.0180818	0.02614	0.0191258	0.0136904	0.0176151	0.00420124	-0.00102764	0.00987877	0.016842	0.00610403	-0.00256537	-0.0150232	-0.00979637	-0.0206509	-0.0188563	-0.00477035	-0.00461609	0.00118789	0.00831768	0.00937766	0.0126993	-0.00541388	-0.0152497	-0.00291392	-0.004687	-0.00909969	-0.0192373	-0.0165458	-0.00291079	0.00772178	0.0168721
95.5405	0.0156027	0.0134251	0.016625	0.0166326	0.00822246	0.00611241	0.0164895	0.0135237	0.0158489	0.0161729	0.0197078	0.0267142	0.0263323	0.0196196	0.0193105	0.0163934	0.0126208	0.0109391	0.0208445	0.0279004	0.0254987	0.0227698	0.0203107	0.0110529	0.0123952	0.0174072	0.00842832	-0.0137294	-0.0178365	-0.0181711	-0.0174043	-0.0230981	-0.0218115	-0.00705324	-0.0030638	-0.00744269	-0.00423718	0.00402874	0.00564513	0.00300191	-0.00413985	-0.0045386	-0.00465	0.00470914	-0.00537002	-0.00656398	-0.00649737	0.00439691	0.0211086
96.758	0.0217338	0.0184395	0.0151607	0.0180714	0.0144567	0.0112787	0.022136	0.0283087	0.0282988	0.0281933	0.0301557	0.0265607	0.0221825	0.0158389	0.0159737	0.0183255	0.0133065	0.0152361	0.0209719	0.0242249	0.0268955	0.0287676	0.0181511	0.0127645	0.0109045	0.017563	0.00684994	0.0120855	0.0144521	0.00336463	0.00157284	-0.00641492	-0.00261006	0.00522065	0.00837173	0.00806843	-0.000718261	0.00568186	0.00939668	0.0148845	0.00718831	-0.00365079	-0.0104688	0.000363825	-0.00376037	-0.0204017	-0.0191507	-0.00638921	-0.000871383
97.9755	0.020253	0.0147574	0.0115879	0.0142782	0.013172	0.0107455	0.0204082	0.031937	0.0305678	0.0218086	0.0256751	0.00891542	0.00601047	0.00953905	0.0141378	0.00352844	0.00553209	0.0110554	0.0186782	0.0195385	0.0247067	0.0261195	0.0145751	0.00570109	-0.00135712	0.00065944	-0.00890741	-0.00373286	0.00319031	-0.00561871	-0.013443	-0.014738	-0.00952588	-0.000586602	0.00209135	0.0025895	-0.00898377	-0.00414376	-0.00470236	-0.00464962	-0.00683206	-0.00696661	-0.0146348	-0.0133033	-0.020762	-0.0242568	-0.021573	-0.0133234	-0.0049451
99.193	0.0183157	0.0250178	0.0280793	0.0144046	0.0117907	0.0101338	0.00786629	0.0159404	0.00572643	0.0122926	0.0237641	0.00747624	0.00480095	0.0174217	0.0207651	0.0160187	0.0157964	0.0183667	0.0147496	0.0174274	0.0214499	0.0214345	0.0220105	0.0169453	0.00652041	0.00133221	-0.00959893	-0.0132468	-0.0213491	-0.0210035	-0.0181651	-0.0169523	-0.0149433	-0.00630343	0.00505434	0.0035629	-0.0139	-0.0208138	-0.0207524	-0.010452	-0.00871763	-0.00503417	-0.0166608	-0.00963176	-0.00352575	-0.00819587	-0.0183926	-0.0130594	-0.000224434
100.411	0.0104148	0.00995634	0.00603517	0.00846483	0.00960685	0.0121193	0.00108059	0.00443817	0.00268914	0.0110792	0.00630901	-0.00549362	-0.0101023	0.00267261	0.0120377	0.0179168	0.00771132	0.018045	0.0199618	0.0176215	0.0205537	0.0220707	0.0217745	0.0131454	0.00241374	-0.00674783	-0.0116131	-0.00165928	-0.00830014	-0.0060022	-0.000816703	-0.0122159	-0.0200718	-0.00794722	0.00950756	0.00497762	-0.0109841	-0.0216694	-0.012631	-0.00047293	-0.00519124	-0.00438569	-0.0149853	-0.0147938	-0.000667972	0.00214091	-0.00824679	-0.0141633	-0.00351833
101.628	-0.00780247	-0.0134875	-0.00911077	0.000319789	0.00580451	0.0119298	0.00200084	-0.000274921	0.00263992	0.00725343	-0.00410757	-0.0106664	-0.00789452	0.00222716	0.00114085	-0.00188825	-0.0148137	-0.00266789	0.0114865	0.0135438	0.0187982	0.0148283	0.00894668	0.00668295	0.00261033	-0.0104489	-0.0155205	-0.00579835	-0.000898297	0.00640763	0.0144807	-0.00112719	-0.0113483	-0.00109287	0.00941362	0.0111066	0.00502177	0.000912746	0.00864045	0.0125414	0.00373434	-0.00051581	-0.0109373	-0.0106614	-0.00446609	0.00806127	0.00591735	0.00557566	0.012541
102.846	0.00738805	0.00504138	0.00982856	0.0114004	0.00788352	0.0197454	0.0125785	0.000152779	-0.00415838	0.000739027	0.00176759	0.00664842	0.00857416	0.0120817	0.00725259	0.00441814	-0.00703831	-0.00332577	0.00701377	0.0124992	0.0196821	0.0156715	0.0109749	0.0109719	0.00346228	-0.00439689	-0.0132386	-0.00446448	0.00387252	0.0138759	0.0259989	0.01425	0.00383858	0.00674566	0.0113978	0.0190726	0.0197826	0.0137299	0.00795106	0.0050336	0.00893701	0.00452425	-0.00173256	0.00252346	0.00901525	0.0174658	0.0113381	0.0119728	0.0176203
104.063	0.0154147	0.00773702	0.00103355	0.00887738	0.00406783	0.0105504	0.00684355	0.00691621	0.00325828	0.00369934	0.00438826	0.00735677	0.00231189	0.000406999	-0.00761346	-0.00539252	-0.00840642	-0.00752062	-0.00143285	0.00235403	0.0122456	0.0101441	0.00209959	-0.0021987	-0.00500277	-0.00931166	-0.0169602	-0.0141824	-0.0193698	-0.00189945	0.00820431	0.00827903	-0.00337933	0.000445027	0.00840978	0.0106639	0.00932166	0.00974571	0.013961	0.0134728	0.0158579	0.00568906	0.00121707	0.000102929	0.00391436	0.000843002	-0.00245646	-0.00432634	0.0130884
105.281	-0.00686154	-0.00607782	-0.00666996	-0.00326094	-0.00261248	-0.00444713	-0.00347592	-0.0016752	-0.0106624	-0.00292711	-0.00274559	-0.00359205	-0.00344217	-0.00287045	-0.00727204	-0.00338076	-0.00414306	0.000417724	-0.00260199	-0.00385913	0.00584413	-0.00564657	-0.0083663	-0.00214986	-9.46e-05	-0.00364909	-0.0123656	-0.0209608	-0.0227596	-0.0102209	-0.00943324	-0.0146132	-0.0193724	-0.015069	-0.0101591	-0.00225753	-0.00178991	-0.00588248	0.00201205	-0.000213398	0.00301139	-0.00146444	-0.00754285	-0.0158446	-0.0167466	-0.023307	-0.0152422	-0.0173749	0.00441811
106.498	0.00141875	0.00214254	-0.00390704	0.00265853	0.00442433	0.0032269	0.00104726	0.00268296	-0.0108577	-0.0117421	-0.0118111	-0.0194858	-0.0178065	-0.0195264	-0.0174385	-0.01558	-0.00777454	0.0020185	-0.0103573	-0.0174987	-0.0078577	-0.0171475	-0.0137378	-0.00759167	-0.00756338	-0.00864274	-0.0200027	-0.0273803	-0.0204446	-0.00667906	-0.00593101	-0.0102656	-0.0153412	-0.0180958	-0.0223735	-0.013089	0.0010398	0.00204459	-0.00654036	-0.0103389	-0.0121677	-0.0112735	-0.010937	-0.0125442	-0.0171004	-0.0132555	-0.0127041	-0.0157242	-0.00999761
107.716	0.0126699	0.00671717	0.00155505	-0.00101461	0.00235935	0.00154375	-0.0094943	-0.0079569	0.00431341	0.00317426	0.00346489	-0.000799924	8.73e-05	-0.00281151	-0.00509763	-0.00741317	-0.00304517	0.00191331	-0.011201	-0.0190169	-0.000665442	0.000867359	-0.0108251	-0.000933122	0.00474468	-0.00110975	-0.00905967	-0.00609899	0.000278843	0.00274692	0.00675566	0.00729519	0.00111657	-0.00635296	-0.0138287	-0.0102189	-0.000133077	-7.28e-05	0.000562618	0.00671566	-0.00125509	-0.00122231	0.00142018	-0.0020945	-0.0138487	-0.0104619	-0.00148679	0.00345896	-0.00052804
108.933	-6.68e-05	0.00108055	-0.00256808	-0.0140149	-0.00556066	-0.00584672	-0.0126719	-0.00312002	0.00845266	0.00806302	0.0109425	0.013262	0.0118102	0.00823712	0.00926061	0.00282977	-0.0022735	-0.00392304	-0.00565253	-0.00609916	0.012652	0.0167553	0.0110596	0.016749	0.0100254	0.00300435	-0.000770872	-0.00101015	0.00778572	0.00380909	-0.00166197	-0.000209699	-0.00213958	-0.00200703	0.00149255	-0.00724008	-0.00669067	-0.00752091	-0.00270418	0.00548469	0.000124069	0.000260536	0.0053	-0.0050954	-0.0225114	-0.0193897	-0.00873431	0.00024786	-0.00107029
110.151	-0.00685429	-0.00624743	-0.0115959	-0.0137848	-0.0015235	-8.92e-05	0.00357271	0.00632777	0.000275722	0.000303517	0.000823723	0.00495215	0.0104521	0.00733996	0.000207947	-0.00420768	-0.0056542	-0.00568733	-0.00764234	-0.0116712	-0.0020798	0.000932118	0.0099903	0.01823	0.011665	-0.00584701	-0.00836824	-0.00869356	-0.00077809	-0.00811975	-0.0181545	-0.00909825	-0.00541206	-0.0076052	0.0065048	-0.00540224	-0.00880058	-0.00678509	-0.008472	-0.00713609	-0.0144719	-0.0140804	-0.0118572	-0.0192786	-0.0301809	-0.0161273	-0.0080922	-0.0155037	-0.0214628
111.368	-0.00328569	-0.00609995	-0.00352714	-0.0020167	-0.00082879	0.00360612	0.0140152	0.0060211	0.00304542	0.00194628	-0.00883276	0.00117179	0.008697	0.00884293	0.0041524	-0.00655072	-0.0128693	-0.00950289	-0.0112293	-0.01685	-0.0107826	-0.00530958	-0.00202572	0.00233632	-0.0012792	-0.0150336	-0.0161325	-0.0138825	-0.00712605	-0.0106341	-0.017486	-0.00942462	0.000315613	-0.00262162	0.00957377	0.00709497	0.0037685	-0.00221599	-0.0155336	-0.0130205	-0.0133845	-0.00210794	-0.00106523	-0.0101756	-0.0154465	-0.00307123	-0.0101307	-0.0204104	-0.0161055
112.586	-0.00508875	-0.00418966	-0.0022646	0.000127043	0.00871166	0.00407262	0.00464031	0.00496295	0.00338569	-0.000737444	-0.00706277	-0.00114062	0.00479757	-0.00635917	-0.00599042	-0.00657283	-0.00701793	-0.00661458	-0.0101672	-0.0190753	-0.0104616	0.00865617	0.0152456	0.0074684	0.000759104	-0.010562	-0.0101868	-0.00637959	0.00169169	0.00146954	-0.00145595	0.00943357	0.0117464	0.00121638	0.0118618	0.00825681	0.00621502	0.000749417	-0.0125662	-0.00849665	-0.00335153	-0.00309274	-0.00764897	-0.00430749	-0.00735452	-0.000469254	-0.0166799	-0.0121086	-0.00543187
113.803	-0.018704	-0.0108045	-0.00676819	-0.00194658	0.000526825	-0.00923674	-0.0120732	-0.021844	-0.0242517	-0.0211712	-0.0213491	-0.0199252	-0.0143743	-0.02324	-0.0202426	-0.00764547	0.00315254	0.00944746	0.0135472	-0.00113666	-0.00545886	0.00938938	0.0247926	0.0207107	0.0123692	0.000104495	-0.00531416	-0.0149451	-0.00532408	-0.00620392	-0.00775983	-0.00318786	-0.0149483	-0.0205932	-0.0126104	-0.0153847	-0.0126454	-0.0128141	-0.0109965	-0.00248926	-0.00369294	-0.00696073	-0.00524083	-0.00457484	-0.00564104	-0.00109794	-0.000670868	-0.00700201	-0.0178443
115.021	-0.0110648	-0.00361626	0.00241163	0.00180846	-0.00788223	-0.00918595	-0.0064182	-0.00885888	-0.005942	-0.0115746	-0.0208391	-0.017757	-0.0152024	-0.013467	-0.0121231	-0.000456349	0.00913777	0.0132704	0.0136728	-0.00218625	-0.00431624	0.00348533	0.0099845	0.00712235	0.00528208	0.00721635	-0.000395687	-0.0172404	-0.0206422	-0.0196256	-0.00752597	-0.005938	-0.0190297	-0.0200734	-0.00993459	-0.011176	-0.00222753	0.00190403	-0.0060763	-0.00349336	-0.000899032	0.00868195	0.0175316	0.0150348	0.0086799	0.0118358	0.0170646	0.00260625	-0.0115768
116.238	-0.00686451	-0.00293581	0.00690565	0.00581487	0.00122079	-0.00361328	-0.00768354	-0.0097495	-0.00811315	-0.00744405	-0.00959764	-0.0131453	-0.00904444	-0.00371777	-0.00143099	0.0122048	0.0152912	0.00999962	0.00723782	-0.0044497	0.00291315	0.00982877	0.00505394	0.000617702	-0.0023078	-0.001908	-0.00957859	-0.0150728	-0.0127025	-0.0132542	-0.00211223	0.00360359	-0.00651793	-0.0117805	-0.00921419	-0.00563783	0.00426195	0.00772992	-0.000440976	0.00378349	0.00928934	0.0139942	0.0175379	0.0149762	0.0144641	0.0131171	0.0117404	0.0122318	0.00898391
117.456	-0.00210425	0.00163771	0.000692652	0.00106	0.00628075	0.00400447	0.00101889	-0.0101545	-0.0077836	-0.00773017	-0.0108698	-0.0147618	-0.0191292	-0.0121146	-0.0111108	-0.00745167	-0.000524076	-0.00209063	0.00331164	0.00204089	0.00014419	-0.000478139	-0.000705799	-0.00441048	-0.00837418	-0.00925463	-0.015278	-0.0209424	-0.010659	-0.0132635	-0.0114539	-0.012689	-0.0214365	-0.0144213	-0.0101492	0.000776068	0.0018749	-0.00482525	-0.00275586	0.0029797	0.0101329	0.0105069	0.00687837	0.00398414	0.00355266	0.000656744	0.00969661	0.00936343	0.000751037
118.673	0.013097	0.021625	0.0133052	0.016125	0.0273587	0.0213868	0.0154401	0.0123706	0.0162108	0.0104016	0.0134725	0.0174521	0.019164	0.0161114	0.00347954	-0.00684114	0.00334325	0.000527514	-0.000857599	0.00217012	0.00380755	0.00159208	-0.000447167	0.00724662	0.00408845	-0.000864033	-0.00750519	-0.00662722	-0.0025604	-0.00221508	0.00244601	0.000831688	0.00267763	0.00773961	0.0162036	0.0228881	0.0183325	0.0102151	0.0143441	0.0130397	0.0176098	0.0144774	0.0117849	0.00589326	-0.000612467	0.00291091	0.0139429	0.00727349	0.00148444
119.891	0.00929428	0.00492977	0.00273359	0.00151679	0.00485088	0.00191986	0.00693991	-0.00389599	-0.00744875	0.000806485	0.0128221	0.0157165	0.019503	-0.00941483	-0.020901	-0.0173412	-0.00505177	-0.00831707	-0.00484249	-0.00126193	0.0128101	0.00732012	0.00606544	0.00751322	0.000216176	-0.0139094	-0.0237985	-0.0134527	-0.0114288	-0.00588283	0.00209069	0.00898081	0.0136047	0.00870458	0.0122795	0.024942	0.028665	0.0224942	0.0259053	0.0237097	0.0213649	0.0213667	0.0195852	0.00728979	0.00783655	0.00274581	-0.00410747	0.00260729	0.00518647
121.108	-0.00351209	-0.00885017	-0.00567523	-0.00270603	0.00128827	0.00530717	0.0192882	0.0136321	0.0143189	0.0156938	0.0162716	0.0115075	0.0083069	-0.0147179	-0.0120075	-0.00835908	0.00747387	0.00554948	-0.000429693	-0.000142026	0.00912801	0.00427416	0.0137678	0.00996764	0.00929395	0.000674173	-0.00779203	-0.0030796	-0.0042673	-0.000216952	0.00507222	0.0110548	0.014501	0.00654734	0.0121381	0.0218516	0.0175159	0.0106493	0.0129225	0.0139118	0.0176221	0.020944	0.0136252	0.00664729	0.00598799	0.000838147	-0.000705962	0.00765086	0.00549225
122.326	-0.00901766	-0.0113714	0.00190309	0.012769	0.010667	0.00848334	0.00847537	0.00715137	0.00688539	0.00655387	0.0101826	0.000467654	0.00540342	0.00787656	0.00441107	-0.012696	-0.000960745	0.00945741	-0.00102877	0.00222734	0.00235096	-0.000593987	0.00667013	0.00965533	0.0087755	0.00870538	0.0109178	0.00893946	0.0027804	0.00596126	0.00258055	0.00761564	0.017029	0.0176822	0.0142703	0.0110289	0.00958032	0.0102128	0.0109809	0.0122694	0.0164969	0.00964647	0.0068275	0.0117647	0.0155382	0.0084779	0.0124422	0.0180581	0.017169
123.543	-0.00927646	-0.00752199	0.00144757	0.00167412	-0.00132996	0.00711169	0.0082002	0.00199831	0.00720547	0.000169945	-0.00538333	-0.0128663	-0.00456077	0.000526654	-0.0129257	-0.0232298	-0.0161157	-0.00911814	-0.0225934	-0.0174302	-0.00288457	0.00412315	0.0110899	0.00733003	0.0101203	0.0150109	0.0202331	0.0152087	0.0169359	0.00800311	0.00429182	0.00562506	0.0137699	0.00960799	0.00988658	0.0115779	0.0128917	0.0222308	0.0174834	0.0185229	0.0194437	0.016003	0.016559	0.0262129	0.0314876	0.0292227	0.0329463	0.0275729	0.0236143
124.761	-0.0159393	-0.00845202	-0.00418515	-0.00227275	-0.000246473	-0.000580301	-0.000370024	0.0141878	0.0269376	0.0221456	0.0154375	0.0115491	0.00799827	0.0112049	0.00904625	-0.00183054	-0.00239571	0.00403206	-0.0127382	-0.0125723	-0.000397857	0.0126621	0.0234558	0.0207113	0.0161003	0.0234117	0.0247514	0.0166687	0.0213886	0.0205189	0.012399	0.00803843	0.0103995	0.00442707	0.0147964	0.0276426	0.0279513	0.0295972	0.024448	0.0395924	0.0358544	0.0352997	0.0383888	0.0464047	0.0481782	0.0598398	0.0680111	0.0567086	0.0502846
125.978	-0.00687924	-0.00426808	-0.00514006	-0.00195282	6.27e-05	-0.00322035	-0.00399919	0.0115165	0.0155156	0.0191323	0.0179362	0.0129136	0.00557615	0.00322837	0.00950483	0.00497337	0.00299917	0.00670809	0.00244904	0.00305403	0.0132279	0.0201924	0.0277698	0.0294237	0.0179276	0.0118892	0.0146961	0.0207042	0.0181087	0.0195368	0.0164831	0.00980481	0.00824766	0.00641683	0.0224924	0.028784	0.0356262	0.0402484	0.0429459	0.0464858	0.0402503	0.0449592	0.0481002	0.0635573	0.0745745	0.0875026	0.105298	0.104628	0.0828179
127.196	-0.00515196	-0.0017044	-0.00525157	-0.00565821	-0.00494406	0.00727327	0.0112098	0.0250584	0.0207485	0.0161694	0.00292875	0.00376592	0.00255885	0.00847211	0.00799502	0.00702379	0.00164957	-0.00237298	0.0064589	0.0114874	0.0167358	0.0210481	0.024341	0.0231987	0.0104726	0.0032544	0.00341174	0.015382	0.0235409	0.0183622	0.0261708	0.0158738	0.014586	0.0228645	0.0376896	0.0424388	0.0429785	0.0426716	0.0533834	0.0497888	0.0487355	0.0530056	0.0600484	0.0739419	0.0979285	0.110272	0.130573	0.131982	0.104412
128.413	-0.0038589	-0.00681607	-0.0148157	-0.0224874	-0.021208	-0.00964328	-0.00842465	-0.00121661	-0.00476299	-0.00872671	-0.0180479	-0.00770332	-5.38e-05	0.00899911	0.00672544	0.00233196	-0.00646726	-0.0087306	0.00175941	0.00473767	0.00694096	0.0113202	0.0153295	0.00767161	0.00371904	0.0099852	0.0165916	0.0204947	0.0190414	0.0155947	0.0213449	0.0128962	0.0155008	0.0281058	0.0368653	0.0526045	0.0651372	0.0640445	0.0793941	0.0829219	0.0773687	0.0780575	0.0832634	0.0957876	0.118314	0.132442	0.150692	0.148436	0.121972
129.631	-0.000177271	0.0015301	-0.00900772	-0.00965119	-0.00799242	-0.00551244	-0.00821138	-0.00620618	-0.0100127	-0.0190868	-0.0215085	-0.00745742	-0.000270426	-7.25e-05	0.0119862	0.0183747	0.0155234	0.00709581	0.00251852	0.00195031	0.012513	0.0160391	0.0135546	0.0127141	0.0236022	0.0271017	0.0282346	0.0234689	0.0225695	0.0171896	0.0218207	0.0168302	0.0304446	0.0488018	0.0656372	0.0823027	0.10726	0.121403	0.139689	0.145967	0.136038	0.135269	0.133074	0.137118	0.13747	0.142549	0.148063	0.14382	0.121412
130.848	-0.0116682	-0.0102663	-0.0130684	-0.00484699	-0.00546893	-0.00990909	-0.0109697	-0.00509821	-0.0166748	-0.0169696	-0.00919499	-0.00214838	-0.0077351	-0.00371818	0.00271029	0.000909741	0.00537294	-0.00102005	-0.000980796	-0.00388954	-0.00221878	0.00389341	-0.00229017	0.00221738	0.0131098	0.0277019	0.0354069	0.0298052	0.0263522	0.0257491	0.024671	0.0251988	0.0360544	0.0555338	0.0778719	0.100263	0.122574	0.142663	0.166516	0.172615	0.167039	0.154856	0.143622	0.132252	0.122479	0.120579	0.120347	0.116483	0.0911106
132.066	-0.012554	-0.0124454	-0.00888017	-0.00781356	-0.00850098	-0.00632287	-0.00423807	-0.00349445	-0.0115504	-0.00541052	-0.00711076	-0.015431	-0.0110888	-0.00237635	-0.00102203	-0.0112668	-0.00799007	-0.0105198	-0.0129683	-0.0226971	-0.0170725	-0.00530196	-0.00561914	0.00560457	0.0167166	0.0408446	0.0494303	0.0506764	0.047711	0.0554567	0.0561346	0.0479319	0.0621723	0.0712319	0.0888139	0.111039	0.133941	0.165804	0.186119	0.189119	0.170954	0.150033	0.140147	0.114425	0.0948298	0.0914842	0.0972303	0.08893	0.0620805
133.283	-0.0100669	-0.0135479	-0.00695785	-0.00986079	-0.01191	-0.00336455	-0.00358945	-0.00945321	-0.00688056	0.00173821	0.000194095	0.000510845	0.00691521	0.00593049	0.00426358	0.00677089	0.0122029	0.0147881	-2.19e-05	-0.0125212	-0.0102034	-0.00910522	-0.00675698	0.0105278	0.0297519	0.049481	0.0620908	0.0699935	0.0712549	0.0788728	0.0874563	0.0854795	0.101886	0.113714	0.127224	0.147468	0.163585	0.181614	0.194752	0.191887	0.168828	0.144584	0.124379	0.0962374	0.0767185	0.0646798	0.0568482	0.0512228	0.0370056
134.501	-0.00293093	0.00206512	-0.00246953	-0.00827615	-0.0148067	-0.00710571	-0.00952652	-0.0128447	-0.0157037	-0.00998516	-0.00777111	-0.00169969	0.000977528	-0.00101818	0.00583504	0.0158057	0.0228614	0.0119792	0.0103098	-0.00628932	-0.00598123	-0.00516757	0.00730727	0.0265757	0.0537902	0.0783888	0.104526	0.118024	0.105856	0.103534	0.098837	0.111451	0.12016	0.123103	0.138063	0.151363	0.155654	0.165267	0.172297	0.166674	0.142559	0.124313	0.0990169	0.0734513	0.0654414	0.059279	0.0379202	0.030433	0.0214727
135.718	-0.00278813	-0.00400552	-0.00785926	-0.00342792	-0.00515704	-0.00521415	-0.00498473	0.00161235	0.000379532	-0.0045637	-0.0142652	-0.0132429	-0.00486058	0.00350766	0.0112748	0.0156644	0.0170294	0.00901736	0.0128752	0.000511125	0.00474474	0.0108035	0.0304064	0.0588237	0.0770565	0.100067	0.127034	0.139723	0.137332	0.135835	0.124875	0.132589	0.142313	0.148222	0.155898	0.155162	0.151548	0.149123	0.140325	0.124917	0.102281	0.0915418	0.0779684	0.0584904	0.0491756	0.0434181	0.0244824	0.0184421	0.0164124
136.936	0.00715175	-0.00362497	-0.00927472	-0.000918272	0.00213059	-0.00594739	0.00335109	0.00836284	0.0101383	0.00394125	0.00551984	0.00373858	0.010807	0.0240482	0.0230275	0.0230451	0.0233907	0.0247012	0.019563	0.0162096	0.0255394	0.0343971	0.0458967	0.0721144	0.094656	0.119615	0.145905	0.166738	0.169935	0.159779	0.147278	0.147344	0.151143	0.156108	0.157268	0.145321	0.130439	0.126572	0.116498	0.0938549	0.0792711	0.0730939	0.0545159	0.034464	0.0314583	0.0322462	0.0233973	0.0126186	0.00525925
138.153	0.0166079	0.00737956	-0.00235752	0.0105712	0.0114836	-0.00569724	0.00874543	0.0225	0.0144146	0.00756108	0.0143306	0.00225345	0.00605668	0.0235825	0.029811	0.0271828	0.0273513	0.0288819	0.0290112	0.0238805	0.0321339	0.0484402	0.0538903	0.0799406	0.108739	0.139112	0.172846	0.203644	0.209137	0.187915	0.163841	0.153965	0.147891	0.150205	0.14902	0.128263	0.105233	0.0918826	0.0902116	0.0937723	0.0826416	0.0642585	0.0509	0.0268512	0.034702	0.0469537	0.0346614	0.019875	0.0174365
139.371	0.00407577	-0.00873941	-0.00771876	0.00778942	0.00857649	0.00958002	0.0100231	0.013899	0.00519722	0.00192977	0.011838	0.00590656	0.00383238	0.0176178	0.0331895	0.0358551	0.0312959	0.0315914	0.0291407	0.032205	0.0394551	0.0485936	0.0600653	0.0732248	0.0969357	0.134871	0.189329	0.226836	0.227324	0.200567	0.170747	0.15169	0.134205	0.131237	0.118657	0.100517	0.0793608	0.0606786	0.0601876	0.0581338	0.0558145	0.0440866	0.0305625	0.020044	0.0296805	0.03949	0.042827	0.0374441	0.0237222
140.588	0.00832755	0.00330392	0.00286837	0.00239675	0.00261269	0.022383	0.0159144	0.0085066	0.00527514	0.000865564	0.00518215	0.0144794	0.0153141	0.0207004	0.0413492	0.0473835	0.041402	0.0495493	0.0384621	0.0363951	0.0487265	0.0627877	0.0689989	0.0754629	0.100178	0.138985	0.169982	0.195392	0.206957	0.19194	0.157616	0.122425	0.101192	0.0933361	0.0790348	0.0777808	0.0718228	0.071101	0.0619877	0.0529988	0.0479947	0.036623	0.0243003	0.0142344	0.0239085	0.031735	0.0477768	0.0425354	0.0186805
141.806	0.0160353	0.0137644	0.00774096	0.00251592	0.00481296	0.0122169	0.0131814	0.0118408	0.0158377	0.00868569	0.0105237	0.0255176	0.0337908	0.0319924	0.0436239	0.0519417	0.0477272	0.0616764	0.0552595	0.0434529	0.0474258	0.0639314	0.0691738	0.0802854	0.0978606	0.116325	0.136339	0.147771	0.156055	0.160993	0.134376	0.0957605	0.0743546	0.0658426	0.051611	0.0464365	0.0505165	0.0537037	0.0433017	0.0440533	0.0455598	0.0243655	0.021136	0.0200941	0.0258541	0.0355741	0.0375778	0.0348469	0.0210817
143.024	0.000860103	0.00379849	-0.00100759	-0.00419513	-0.00604546	0.00628426	0.00117262	0.0015855	0.0020332	0.00471186	0.0088581	0.0178147	0.0278346	0.0415752	0.0621259	0.0601737	0.048981	0.0539098	0.0495303	0.0447905	0.0489182	0.0618043	0.0629365	0.0660304	0.0777809	0.0831521	0.0980463	0.106157	0.107189	0.107969	0.0938422	0.064083	0.0501523	0.0475494	0.0404138	0.0319296	0.0374754	0.0410903	0.022313	0.0157766	0.0129421	0.00292232	0.00018737	0.00506114	0.00107383	0.00776488	0.0132666	0.0197907	0.0115235
144.241	-0.00414814	-0.0064073	-0.00300448	-0.00373228	0.00128551	0.00713641	0.00347113	0.00142923	-0.00341169	0.00567718	0.0142062	0.0157844	0.0231983	0.0531011	0.0677738	0.0671856	0.0664506	0.0725828	0.0661319	0.0641593	0.0686717	0.0741415	0.0648456	0.0590119	0.0713357	0.0757555	0.0775646	0.0784885	0.0834227	0.0817813	0.0729326	0.0487824	0.0346696	0.0391219	0.0411434	0.0384287	0.0475536	0.0393182	0.0212444	0.0119033	0.010771	0.00726325	-0.000261114	0.00206163	-0.000803906	-0.00487214	-0.00124669	0.00451757	0.00172532
145.459	0.00368727	0.00359602	0.00119903	0.00669289	0.0206949	0.0233426	0.0158282	0.0147739	0.0153795	0.0269467	0.0430402	0.0505614	0.0667581	0.0924419	0.107828	0.122908	0.123676	0.119695	0.104687	0.0929158	0.0855261	0.0737089	0.0666348	0.0642027	0.0640385	0.0607576	0.0681875	0.0718784	0.0689836	0.066979	0.0644775	0.0473373	0.0369339	0.0405884	0.0375132	0.0245875	0.02781	0.0242001	0.0188854	0.0152097	0.0186625	0.0204114	0.0155702	0.0152287	0.0125169	0.0131036	0.00953295	0.00609709	0.000341488
146.676	-0.00268723	-0.00728822	-0.015468	-0.0169358	0.00131173	0.0143226	0.00757086	0.0159777	0.0247471	0.0350959	0.0457977	0.0692997	0.0981202	0.129272	0.161374	0.173453	0.161159	0.143264	0.12026	0.0976317	0.0808461	0.0638673	0.0516993	0.0432221	0.0289208	0.0206545	0.030428	0.0394831	0.0325989	0.0317782	0.0371625	0.0308927	0.0265996	0.0339306	0.0291722	0.0289434	0.0271138	0.0289003	0.0122427	0.00130558	-0.0011567	0.0040624	0.00577687	0.00261801	-0.00195856	0.00817836	0.0059613	0.00627932	-0.00305025
147.894	0.00505761	0.000664744	-2.96e-05	0.00339618	0.00854364	0.00915324	0.0166975	0.0331882	0.0351409	0.0386028	0.0510237	0.0807907	0.112485	0.156116	0.201356	0.212881	0.192995	0.153469	0.119098	0.0894427	0.0749403	0.0556799	0.0472555	0.0341678	0.0264338	0.0227758	0.0189788	0.0209706	0.0195534	0.0160601	0.0284294	0.0299132	0.0267977	0.0275191	0.0171089	0.0174389	0.021805	0.0261392	0.00747409	0.00420494	0.00697404	0.00727707	0.0091112	0.00519862	0.0076441	0.0102425	0.00143247	0.000534452	-0.00592293
149.111	0.0123863	0.00949122	0.00916094	0.0257853	0.0249504	0.0234129	0.01848	0.031181	0.0411375	0.0531301	0.0589114	0.0799841	0.111979	0.158972	0.211146	0.221348	0.191467	0.145415	0.100689	0.0656267	0.0501261	0.0375664	0.0295303	0.0284783	0.0299085	0.0289944	0.0258028	0.016174	0.0280993	0.0247214	0.0305092	0.0297887	0.0255051	0.0220201	0.0191888	0.0198177	0.0211763	0.0120792	0.00184984	0.011159	0.00595181	0.00144924	-0.00342234	-0.0013183	0.00575606	0.00982794	0.0011922	-0.00179727	-0.00372261
150.329	0.0166128	0.00836143	-0.00224315	0.00234009	0.00838912	0.0141345	0.00675076	0.0109165	0.0238713	0.0357397	0.0470045	0.0640933	0.0903884	0.125799	0.163587	0.18076	0.150957	0.114807	0.0821065	0.0514555	0.0374509	0.0316175	0.0303657	0.0256926	0.0240046	0.0325684	0.0357745	0.0342405	0.041054	0.0384132	0.0270266	0.0236231	0.0177577	0.00973176	0.00885534	0.0135687	0.0049109	-0.00671985	-0.00848388	-0.00434812	-0.00896117	-0.00117344	-0.00182064	0.00799634	0.0147652	0.0242296	0.0156574	0.00465703	0.00578421
151.546	0.0214323	0.0154293	-0.00478919	-0.000701725	0.00806702	0.013304	0.0123202	0.00386379	0.0062703	0.0130928	0.0320284	0.0512791	0.062801	0.0808976	0.111197	0.125755	0.107267	0.0776976	0.0676602	0.0473605	0.0317877	0.0263593	0.0289059	0.0239985	0.0212302	0.0402142	0.0310714	0.0346991	0.0497317	0.0426344	0.0338592	0.0280594	0.0180687	0.0166635	0.0118851	0.00818919	0.00407009	-0.00147987	0.000745933	0.0128183	0.00942198	0.00657184	0.00384699	0.0062742	0.00838341	0.0156015	0.00333883	-0.00775254	-0.00390251
152.764	0.0171086	0.0110704	-0.0062316	0.00569503	0.0230133	0.0252775	0.0148114	0.0112318	0.0192901	0.023195	0.0293027	0.04242	0.052455	0.0652671	0.0838958	0.0887622	0.0835363	0.0631533	0.0635575	0.0504402	0.0325714	0.0226683	0.0147184	0.0101091	0.00829575	0.0183802	0.0231728	0.0317037	0.0445741	0.0440576	0.0386313	0.0366553	0.0258348	0.0235922	0.018937	0.0159886	0.0140141	0.00418848	0.00130512	0.0107087	0.0198027	0.011686	0.000826565	0.00647147	-0.00155955	0.00972014	0.00307083	-0.00379861	-0.012747
153.981	0.0184178	0.0126084	-0.00214747	-0.000920777	0.00568564	0.00141538	-0.0118835	0.000698643	0.0145879	0.0234825	0.0228027	0.0258394	0.0430736	0.0576254	0.0645895	0.0651576	0.06514	0.0562045	0.0482251	0.0298061	0.016908	0.00971075	0.00997638	0.0131749	0.0155049	0.0163381	0.0101791	0.020792	0.0382008	0.0342819	0.0196526	0.0119795	0.0158304	0.0237278	0.0139021	0.00862306	0.00447728	-0.00696422	-0.015735	-0.00867746	0.00831189	0.0028884	-0.00353905	0.00552036	-0.000354924	0.00282909	-0.00111808	-0.0120901	-0.0176349
155.199	0.000823635	-0.00129957	-0.00394431	-0.00395445	-0.00316181	-0.00443634	-0.00956559	4.83e-05	0.0143935	0.0185473	0.0185459	0.00995662	0.0140686	0.0271568	0.0390995	0.0374048	0.0408034	0.0275856	0.0131695	0.00862134	0.0052629	0.00333295	0.00739497	0.0117809	0.0123613	0.0148739	-0.000592133	-0.00148	0.02259	0.0235683	0.00918144	-0.0110892	-0.00999418	0.0120495	0.00865743	0.00625791	0.00895983	0.0101704	0.00499194	-0.00223353	0.00348946	-0.00160229	-0.00200144	0.00439557	-0.0109901	-0.0188955	-0.0202474	-0.0216188	-0.0244408
156.416	0.00174576	0.00408746	0.00569328	0.00387059	0.000203481	0.00493381	0.00771451	0.00899625	0.0105657	0.00971311	0.015012	0.0105644	0.0119065	0.0170992	0.0276495	0.0384254	0.0427407	0.0329623	0.0211461	0.0184669	0.0228703	0.0141011	0.0183331	0.015239	0.00573852	0.00382874	-0.00220478	0.00130036	0.0144954	0.026435	0.0209723	0.00973367	0.00607679	0.0118676	-0.00356461	-0.00251595	0.00919065	0.0231371	0.0241892	0.00937484	0.0104221	0.018031	0.0262595	0.0244005	0.004616	-0.00175374	0.00289987	0.0053116	-0.0064357
157.634	0.0243189	0.0228124	0.0128236	0.0064767	0.00476263	0.00606617	0.00502677	0.00518329	0.0156978	0.0233331	0.0273107	0.0183646	0.0235869	0.0325484	0.041369	0.0427415	0.0421655	0.0373424	0.0290908	0.0161419	0.0136822	0.011091	0.0143103	0.0165197	0.0148126	0.016422	0.0145925	0.01117	0.018635	0.0272776	0.033477	0.026026	0.0208055	0.0292645	0.00991123	0.0121495	0.0204047	0.0259965	0.027816	0.0230075	0.0164465	0.0169391	0.0225808	0.0143557	0.0101749	0.0133328	0.0209519	0.01503	0.00504425
158.851	0.0215519	0.023902	0.0198392	0.0227916	0.0232592	0.024117	0.0191992	0.0189987	0.0322942	0.0381692	0.042578	0.0253323	0.0307998	0.0446524	0.0550529	0.0540144	0.0489104	0.0372582	0.0292916	0.0197392	0.0188615	0.0187143	0.0156551	0.0181738	0.0167507	0.0206987	0.0267766	0.0291024	0.0331345	0.0302319	0.0346733	0.023919	0.0257483	0.0383372	0.0267136	0.0193327	0.025547	0.0307555	0.0269605	0.0332411	0.0270298	0.0281977	0.0268289	0.0230254	0.0185561	0.0154837	0.0198787	0.0148825	0.00841826
160.069	0.00800218	0.00921173	0.0188995	0.0242033	0.0250886	0.0184464	0.0113924	0.000306123	0.0139003	0.0141278	0.0226406	0.0279975	0.0375951	0.0502283	0.0580984	0.0531382	0.0434111	0.0312759	0.0324385	0.0294142	0.0258008	0.0254356	0.0155443	0.0047273	0.00401398	0.0138818	0.0216122	0.0273865	0.0250022	0.0235333	0.0324916	0.0264471	0.0190386	0.0159176	0.00491212	-0.00305592	0.0018882	0.010426	0.0072458	0.00809125	0.0106321	0.0149436	0.00687004	0.0111156	0.0100729	-0.00235158	-0.00273632	-0.00437549	-0.00446751
161.286	0.00891053	0.0147309	0.021109	0.0266682	0.0287749	0.0120083	-0.000553258	0.00635921	0.0237156	0.0171343	0.0315023	0.0396316	0.0501681	0.0770036	0.0881737	0.0695509	0.0539963	0.0286101	0.0331604	0.0368451	0.0289248	0.0290483	0.0184635	0.00592902	0.00955019	0.0219823	0.022399	0.0137219	0.00641472	0.00860436	0.0232351	0.0273687	0.0103242	0.00975504	0.000962553	0.00459755	0.00849917	0.0198121	0.0203952	0.01071	0.00907407	0.0111113	0.0190854	0.0228586	0.0209375	0.0103554	0.00303725	-0.00590478	-0.00580787
162.504	0.0182465	0.0226076	0.0168736	0.0197582	0.0256983	0.014579	0.00310582	0.00300318	0.0132193	0.0180434	0.0346805	0.0437514	0.0536981	0.0686536	0.0766917	0.0782506	0.070626	0.0466254	0.0370953	0.0321875	0.0293154	0.0299659	0.0221028	0.0221558	0.0203227	0.0259553	0.0272425	0.0253686	0.0273183	0.0190536	0.0182726	0.0279061	0.0157958	0.0167096	0.010427	0.0108977	0.0191557	0.0236044	0.0247077	0.0208432	0.0162257	0.0165738	0.0342598	0.0346434	0.0306013	0.0191141	0.0109265	0.0136303	0.00835196
163.721	0.00923326	0.0108217	0.005459	0.00386437	0.0125762	0.0111573	0.000921637	-0.00684891	0.00536069	0.013022	0.0273751	0.0325946	0.0351869	0.0456909	0.0560914	0.0606588	0.0464489	0.027077	0.0194513	0.0218075	0.0210474	0.0274168	0.0164341	0.00996452	0.0152446	0.0235897	0.0241504	0.0162529	0.0161531	0.00921321	0.0116584	0.0172726	0.0116587	0.0124307	0.00208362	0.00377709	0.0112246	0.0171255	0.0125967	0.00306583	0.00658131	0.000746877	0.0142603	0.0159721	0.0104072	0.00765051	0.00456555	0.00303169	0.00475624
164.939	0.0135532	0.0171041	0.0215923	0.0241295	0.0250652	0.0235642	0.0103308	0.00736595	0.0200281	0.0207052	0.0321887	0.0312303	0.0311593	0.0474062	0.0556331	0.0636445	0.0550875	0.0374184	0.0257528	0.0330847	0.0298508	0.0279165	0.0253155	0.0155524	0.0179727	0.0194994	0.00843044	-0.00603789	0.00326548	-0.000486647	0.0143028	0.0175767	0.0156521	0.0272976	0.00951319	0.00747645	0.0220985	0.0272659	0.0130337	0.00336002	0.000251749	0.00360228	0.00858518	0.00766017	-0.000692846	-0.00355918	-0.00321101	-0.00642182	0.00242352
166.156	0.0228095	0.0225322	0.0266869	0.0363593	0.0356192	0.0293806	0.0133694	0.0109559	0.016355	0.0109802	0.0193351	0.0299507	0.0280175	0.0362486	0.0477603	0.062499	0.0668299	0.058598	0.038331	0.0336597	0.0300359	0.0296416	0.0305504	0.0277013	0.0233483	0.0265924	0.0220014	0.00351794	0.0125976	0.00944028	0.0183961	0.0134165	0.0127168	0.0235427	0.0103445	0.00921146	0.0248549	0.0205671	0.0155659	0.0096718	0.0125502	0.0142447	0.0141532	0.0133509	0.0058522	-0.00111707	0.00845149	0.013748	0.00876397
167.374	0.0104525	0.0111448	0.0125391	0.0258269	0.0272931	0.0183952	0.0120789	0.0209664	0.0128935	0.0114652	0.0268886	0.0294295	0.0243894	0.0366356	0.04861	0.0586067	0.0564814	0.0545908	0.0346216	0.0223964	0.0215759	0.0270063	0.0257248	0.0256773	0.0230682	0.0275303	0.0270107	0.0128505	0.0159897	0.0158486	0.0162412	0.00758756	0.0158278	0.0171831	0.0145504	0.0156444	0.0160592	0.0104706	0.00804991	0.00155225	0.00902311	-0.000129985	-0.000508703	0.00536116	0.0101487	0.00880413	0.0111829	0.0161408	0.01566
168.591	-0.00109148	-0.00247735	0.00496105	0.0175797	0.0236854	0.0207452	0.0222597	0.0220281	0.0175084	0.0252224	0.0372081	0.0279777	0.0174543	0.0293238	0.0405972	0.0468527	0.0500897	0.0500264	0.0418512	0.0336867	0.0278978	0.0259179	0.0244579	0.0243229	0.0185324	0.0272144	0.0289004	0.0199488	0.0263851	0.0340951	0.0340296	0.0268777	0.0247892	0.014644	0.0230877	0.0203244	0.014658	0.00905966	0.00588018	-0.00320519	-0.00538759	-0.00331178	-0.000401585	0.0126154	0.0162331	0.0132448	0.013891	0.0160565	0.0182016
169.809	-0.0170741	-0.00958529	0.00082081	0.00511792	0.00146155	0.0010851	0.00205823	0.00839556	0.011821	0.0113504	0.0131564	0.00917466	0.00987422	0.0183164	0.0272441	0.0307454	0.0297413	0.0302507	0.0293363	0.0197684	0.0193981	0.0194464	0.0100813	0.00388265	0.00212068	0.0155568	0.0209913	0.0131278	0.0117595	0.0169747	0.0270171	0.0298507	0.0214742	0.0103864	0.0160184	0.0159191	0.015285	0.0162506	0.017085	0.0139691	0.00836015	0.0126624	0.0193551	0.0271258	0.0208781	0.013608	0.0196432	0.0163595	0.0141823
171.026	-0.00177533	0.00221172	0.0050672	0.00648807	0.00272855	-0.000625717	0.00174237	0.0133329	0.0162316	0.00453135	0.0062206	0.0112221	0.0161886	0.0168035	0.017186	0.0280666	0.0215672	0.0198741	0.00715897	-0.00288704	0.0056405	0.0126258	-0.000632201	-0.0125045	-0.00595797	0.00267983	0.0128935	0.0132248	0.00665254	0.00760974	0.0170807	0.0155569	0.0158596	0.00865375	0.0165246	0.0111818	0.000731576	0.00417115	0.00158883	0.00207352	0.00559074	0.00685566	-0.00359988	-0.00887523	-0.00673315	-0.00427797	-0.00736086	-0.00708164	-0.00342409
172.244	0.0156131	0.00897835	0.00232696	0.00873727	0.0063453	0.00252629	-0.000321213	0.00966214	0.0128406	0.00845922	0.00962373	0.0162519	0.015233	0.0220164	0.0243787	0.0272562	0.0233858	0.0226588	0.00886125	0.00530144	0.0172153	0.0247672	0.0109744	0.0123414	0.0183457	0.0189732	0.0267968	0.0321195	0.0174332	0.0223654	0.026338	0.0167298	0.0244078	0.0173043	0.0211948	0.0237113	0.00735446	0.00362273	-0.00690999	-0.00438391	0.00909988	0.00907981	0.00121487	-0.014298	-0.0136929	-0.00396124	-0.00377939	-0.00381879	-0.00393212
173.461	0.00974653	0.00793689	0.00312438	-0.00212658	0.00606707	0.00622256	0.00520735	-2.62e-05	0.00218556	0.00365315	0.000559487	0.0159916	0.0235455	0.0295977	0.02238	0.0184881	0.0240721	0.0271574	0.0133343	0.00686689	0.0210443	0.0269505	0.0132676	0.020607	0.0272282	0.0246955	0.0275644	0.0320357	0.0170313	0.0192065	0.0250466	0.021435	0.0197696	0.00745917	0.0132934	0.0102457	0.00648513	0.0170777	0.00636454	0.0113992	0.0103858	0.00641157	-0.00422458	-0.0131247	-0.0137469	-0.0108765	-0.0113433	-0.00398219	-0.00530985
174.679	0.0103696	0.00577761	0.000366735	-0.00755294	-0.00249409	0.000247287	0.00670481	-0.00197238	-0.00815912	-0.00812639	-0.00106136	0.00355058	0.00536774	0.0124704	0.018084	0.0139613	0.0122868	0.0166978	0.0161791	0.00957221	0.00927721	0.0146057	0.00824883	0.00333234	0.00539663	0.0127119	0.0148253	0.00634343	0.0044889	0.0109591	0.00594515	-0.00121808	0.00298915	-0.00225067	0.000736198	-0.00780371	-0.00657443	-0.00171225	0.00101723	0.00368158	-0.00743797	-0.013992	-0.0245012	-0.0239068	-0.0176497	-0.0155993	-0.0146443	-0.0179635	-0.0215409
175.896	0.00946366	0.00394413	0.00243833	-0.00391855	-0.0117623	-0.0138207	-0.0102054	-0.0096114	-0.0181567	-0.0168137	-0.00253728	-0.00915117	-0.0138115	-0.00381304	0.0149744	0.0147444	0.0112997	0.0116218	0.00900016	0.00614078	-0.000218851	0.00502859	0.00312637	-0.00393325	-0.00724712	0.00197575	0.0122054	0.0182499	0.0150242	0.0201573	0.0120725	0.00855195	0.0127638	0.0138044	0.00609869	-0.00173208	-0.00508817	-0.00402156	-0.00115743	-0.0069605	-0.0111906	-0.00982773	-0.0084761	-0.00779353	0.00447278	-0.000480991	-0.00341406	-0.0106042	-0.0122645
177.114	0.0114253	0.0104012	0.0146914	0.0107792	0.0110634	0.0133746	0.0103235	0.0132909	0.00806818	0.00787104	0.014887	0.00879984	-0.000190871	0.0073829	0.0182384	0.0182865	0.014549	0.0137624	0.00892058	-5.04e-05	0.00172049	0.00273729	-0.00388374	-0.00544283	-0.000517125	0.0115553	0.0211187	0.028226	0.0235568	0.00874855	0.00758714	0.0054508	-0.00152892	0.00035763	0.00226917	-0.00246524	0.00103527	0.00516105	-0.00384828	-0.0016843	0.00540287	0.00437281	0.00590583	0.0118889	0.0103077	0.00548358	-0.00557108	-0.0013135	-5.3e-05
												-13.5982	2.48985
												-13.799	0.69141
												-13.9998	-0.88404
												-14.2006	-1.98626
												-14.4014	-2.54711
												-14.6021	-2.68315
												-14.8029	-2.62536
												-15.0037	-2.60481
												-15.2045	-2.74151
												-15.4052	-2.98255
												-15.606	-3.11659
												-15.8068	-2.8614
												-16.0076	-1.99157
												-16.2084	-0.45655
												-16.4091	1.55891
												-16.6099	3.65901
												-16.8107	5.34179
												-17.0115	6.15053
												-17.2123	5.81955
												-17.413	4.36393
												-17.6138	2.08181
												-17.8146	-0.53134
												-18.0154	-2.92758
												-18.2161	-4.66176
												-18.4169	-5.50741
												-18.6177	-5.49818
												-18.8185	-4.88641
												-19.0193	-4.03796
												-19.22	-3.30166
												-19.4208	-2.89724
												-19.6216	-2.85628
												-19.8224	-3.03055
												-20.0232	-3.15968
												-20.2239	-2.97215
												-20.4247	-2.28507
												-20.6255	-1.07193
												-20.8263	0.5206
												-21.027	2.20918
												-21.2278	3.65065
												-21.4286	4.536
												-21.6294	4.67504
												-21.8302	4.04954
												-22.0309	2.82119
												-22.2317	1.29257
												-22.4325	-0.16942
												-22.6333	-1.22887
												-22.8341	-1.67109
												-23.0348	-1.46414
												-23.2356	-0.77362
												-23.4364	0.07608
												-23.6372	0.68745
												-23.8379	0.70195
												-24.0387	-0.09114
												-24.2395	-1.68061
												-24.4403	-3.81805
												-24.641	-6.06993
												-24.8418	-7.92606
												-25.0426	-8.93563
												-25.2434	-8.83226
												-25.4442	-7.61079
												-25.645	-5.53234
												-25.8457	-3.05521
												-26.0465	-0.71216
												-26.2473	1.02925
												-26.4481	1.88184
												-26.6488	1.79673
												-26.8496	0.95032
												-27.0504	-0.33063
												-27.2512	-1.67795
												-27.452	-2.78856
												-27.6527	-3.49621
												-27.8535	-3.79024
												-28.0543	-3.78269
												-28.2551	-3.64187
												-28.4559	-3.51958
												-28.6566	-3.49766
												-28.8574	-3.56928
												-29.0582	-3.65594
												-29.259	-3.64824
												-29.4597	-3.4519
												-29.6605	-3.0214
												-29.8613	-2.37134
												-30.0621	-1.56536
												-30.2629	-0.69089
												-30.4636	0.1688
												-30.6644	0.95529
												-30.8652	1.64421
												-31.066	2.24431
												-31.2667	2.79109
												-31.4675	3.33952
												-31.6683	3.95722
												-31.8691	4.7159
												-32.0699	5.6774
												-32.2706	6.87283
												-32.4714	8.2778
												-32.6722	9.79259
												-32.873	11.2383
												-33.0737	12.3776
												-33.2745	12.9623
												-33.4753	12.797
												-33.6761	11.803
												-33.8769	10.059
												-34.0776	7.80168
												-34.2784	5.38066
												-34.4792	3.17617
												-34.68	1.5027
												-34.8808	0.52738
												-35.0815	0.22898
												-35.2823	0.411
												-35.4831	0.76485
												-35.6839	0.96334
												-35.8847	0.75503
												-36.0854	0.03127
												-36.2862	-1.15214
												-36.487	-2.60085
												-36.6878	-4.0424
												-36.8885	-5.19865
												-37.0893	-5.84738
												-37.2901	-5.85806
												-37.4909	-5.19853
												-37.6917	-3.92107
												-37.8924	-2.14151
												-38.0932	-0.0237
												-38.294	2.22631
												-38.4948	4.36132
												-38.6955	6.10086
												-38.8963	7.15754
												-39.0971	7.28602
												-39.2979	6.34718
												-39.4987	4.369
												-39.6994	1.58009
												-39.9002	-1.60408
												-40.101	-4.64955
												-40.3018	-7.01637
												-40.5025	-8.28787
												-40.7033	-8.28002
												-40.9041	-7.09674
												-41.1049	-5.1103
												-41.3057	-2.8682
												-41.5065	-0.94979
												-41.7072	0.18784
												-41.908	0.33087
												-42.1088	-0.4379
												-42.3096	-1.76828
												-42.5103	-3.14544
												-42.7111	-4.0359
												-42.9119	-4.03506
												-43.1127	-2.97534
												-43.3135	-0.96705
												-43.5142	1.63536
												-43.715	4.32802
												-43.9158	6.58308
												-44.1166	7.96911
												-44.3173	8.23517
												-44.5181	7.34114
												-44.7189	5.43453
												-44.9197	2.78962
												-45.1205	-0.26641
												-45.3212	-3.41539
												-45.522	-6.38229
												-45.7228	-8.93882
												-45.9236	-10.8873
												-46.1243	-12.0435
												-46.3251	-12.2381
												-46.5259	-11.3451
												-46.7267	-9.33597
												-46.9275	-6.33906
												-47.1282	-2.6793
												-47.329	1.12837
												-47.5298	4.44553
												-47.7306	6.63135
												-47.9314	7.19225
												-48.1321	5.91872
												-48.3329	2.96597
												-48.5337	-1.15364
												-48.7345	-5.67349
												-48.9353	-9.7494
												-49.136	-12.663
												-49.3368	-13.9935
												-49.5376	-13.7068
												-49.7384	-12.1335
												-49.9391	-9.84411
												-50.1399	-7.45991
												-50.3407	-5.46242
												-50.5415	-4.06201
												-50.7423	-3.16828
												-50.943	-2.46926
												-51.1438	-1.58884
												-51.3446	-0.26456
												-51.5454	1.51951
												-51.7462	3.49435
												-51.9469	5.17816
												-52.1477	6.03573
												-52.3485	5.66983
												-52.5493	3.97715
												-52.75	1.21307
												-52.9508	-2.05959
												-53.1516	-5.12221
												-53.3524	-7.30274
												-53.5532	-8.16195
												-53.7539	-7.60394
												-53.9547	-5.87818
												-54.1555	-3.47833
												-54.3563	-0.97743
												-54.557	1.14179
												-54.7578	2.60542
												-54.9586	3.3816
												-55.1594	3.6274
												-55.3602	3.57916
												-55.5609	3.43375
												-55.7617	3.26732
												-55.9625	3.01928
												-56.1633	2.54186
												-56.364	1.6891
												-56.5648	0.40551
												-56.7656	-1.2236
												-56.9664	-2.98078
												-57.1672	-4.58052
												-57.368	-5.76329
												-57.5687	-6.38326
												-57.7695	-6.4568
												-57.9703	-6.15472
												-58.1711	-5.74273
												-58.3718	-5.49282
												-58.5726	-5.59673
												-58.7734	-6.10956
												-58.9742	-6.93809
												-59.175	-7.87203
												-59.3757	-8.64246
												-59.5765	-8.98665
												-59.7773	-8.70095
												-59.9781	-7.67302
												-60.1788	-5.89388
												-60.3796	-3.45663
												-60.5804	-0.54828
												-60.7812	2.56338
												-60.982	5.55179
												-61.1827	8.06871
												-61.3835	9.79868
												-61.5843	10.5247
												-61.7851	10.189
												-61.9858	8.92672
												-62.1866	7.05405
												-62.3874	5.00398
												-62.5882	3.22119
												-62.789	2.04481
												-62.9897	1.6167
												-63.1905	1.848
												-63.3913	2.45926
												-63.5921	3.08393
												-63.7929	3.40111
												-63.9936	3.25073
												-64.1944	2.68842
												-64.3952	1.95781
												-64.596	1.3884
												-64.7968	1.25555
												-64.9975	1.65538
												-65.1983	2.44421
												-65.3991	3.26973
												-65.5999	3.68754
												-65.8006	3.3241
												-66.0014	2.0278
												-66.2022	-0.04838
												-66.403	-2.46644
												-66.6038	-4.623
												-66.8045	-5.93102
												-67.0053	-6.00258
												-67.2061	-4.77058
												-67.4069	-2.50803
												-67.6077	0.26083
												-67.8084	2.92608
												-68.0092	4.97701
												-68.21	6.14446
												-68.4108	6.45532
												-68.6115	6.18627
												-68.8123	5.73931
												-69.0131	5.48727
												-69.2139	5.64461
												-69.4146	6.20627
												-69.6154	6.96964
												-69.8162	7.62408
												-70.017	7.86945
												-70.2178	7.51796
												-70.4185	6.54429
												-70.6193	5.0716
												-70.8201	3.30659
												-71.0209	1.45511
												-71.2217	-0.34554
												-71.4224	-2.05177
												-71.6232	-3.69048
												-71.824	-5.3025
												-72.0248	-6.88148
												-72.2255	-8.33778
												-72.4263	-9.50535
												-72.6271	-10.1903
												-72.8279	-10.242
												-73.0287	-9.61622
												-73.2294	-8.40467
												-73.4302	-6.81563
												-73.631	-5.11272
												-73.8318	-3.53436
												-74.0326	-2.22474
												-74.2333	-1.20281
												-74.4341	-0.38021
												-74.6349	0.38032
												-74.8357	1.19122
												-75.0365	2.08224
												-75.2372	2.98324
												-75.438	3.7555
												-75.6388	4.25904
												-75.8396	4.42718
												-76.0403	4.31483
												-76.2411	4.09618
												-76.4419	4.00657
												-76.6427	4.24672
												-76.8435	4.88477
												-77.0442	5.79629
												-77.245	6.67158
												-77.4458	7.09637
												-77.6466	6.68476
												-77.8474	5.22116
												-78.0481	2.76126
												-78.2489	-0.34836
												-78.4497	-3.54554
												-78.6505	-6.20489
												-78.8512	-7.82022
												-79.052	-8.15771
												-79.2528	-7.32681
												-79.4536	-5.74178
												-79.6544	-3.98302
												-79.8551	-2.60187
												-80.0559	-1.9336
												-80.2567	-1.98245
												-80.4575	-2.42034
												-80.6582	-2.70304
												-80.859	-2.26781
												-81.0598	-0.74772
												-81.2606	1.86967
												-81.4614	5.19465
												-81.6621	8.51851
												-81.8629	11.004
												-82.0637	11.9245
												-82.2645	10.8756
												-82.4653	7.89475
												-82.666	3.45036
												-82.8668	-1.69144
												-83.0676	-6.67799
												-83.2684	-10.7906
												-83.4691	-13.6058
												-83.6699	-15.0522
												-83.8707	-15.3548
												-84.0715	-14.8962
												-84.2723	-14.0501
												-84.473	-13.0485
												-84.6738	-11.9257
												-84.8746	-10.5524
												-85.0754	-8.74058
												-85.2762	-6.37093
												-85.4769	-3.49399
												-85.6777	-0.36335
												-85.8785	2.61074
												-86.0793	4.97073
												-86.2801	6.34453
												-86.4808	6.55542
												-86.6816	5.67259
												-86.8824	3.9886
												-87.0832	1.93519
												-87.2839	-0.03129
												-87.4847	-1.53702
												-87.6855	-2.3599
												-87.8863	-2.44738
												-88.0871	-1.88865
												-88.2878	-0.86135
												-88.4886	0.42371
												-88.6894	1.76209
												-88.8902	2.97424
												-89.091	3.9094
												-89.2917	4.44749
												-89.4925	4.50891
												-89.6933	4.07396
												-89.8941	3.20327
												-90.0948	2.04483
												-90.2956	0.81545
												-90.4964	-0.24599
												-90.6972	-0.94243
												-90.8979	-1.17802
												-91.0987	-0.98889
												-91.2995	-0.52924
												-91.5003	-0.01339
												-91.7011	0.36774
												-91.9018	0.52424
												-92.1026	0.50748
												-92.3034	0.49384
												-92.5042	0.71472
												-92.705	1.35768
												-92.9057	2.47783
												-93.1065	3.95706
												-93.3073	5.53237
												-93.5081	6.88785
												-93.7088	7.77862
												-93.9096	8.13951
												-94.1104	8.13345
												-94.3112	8.11467
												-94.512	8.51285
												-94.7127	9.67544
												-94.9135	11.7232
												-95.1143	14.4732
												-95.3151	17.4614
												-95.5159	20.0623
												-95.7166	21.6702
												-95.9174	21.8804
												-96.1182	20.6129
												-96.319	18.1346
												-96.5198	14.9762
												-96.7205	11.7713
												-96.9213	9.07387
												-97.1221	7.21336
												-97.3229	6.23226
												-97.5236	5.92018
												-97.7244	5.92458
												-97.9252	5.89373
												-98.126	5.59962
												-98.3268	5.00024
												-98.5275	4.22523
												-98.7283	3.49808
												-98.9291	3.0295
												-99.1299	2.92435
												-99.3307	3.13587
												-99.5314	3.48108
												-99.7322	3.70788
												-99.933	3.58626
												-100.134	2.98982
												-100.335	1.93976
												-100.535	0.59882
												-100.736	-0.77903
												-100.937	-1.92349
												-101.138	-2.62174
												-101.338	-2.76908
												-101.539	-2.38442
												-101.74	-1.59087
												-101.941	-0.57181
												-102.142	0.48222
												-102.342	1.42087
												-102.543	2.16491
												-102.744	2.71601
												-102.945	3.14585
												-103.145	3.56873
												-103.346	4.10445
												-103.547	4.8392
												-103.748	5.79338
												-103.949	6.9046
												-104.149	8.03217
												-104.35	8.98483
												-104.551	9.56679
												-104.752	9.63057
												-104.952	9.12077
												-105.153	8.09354
												-105.354	6.70288
												-105.555	5.1562
												-105.756	3.65268
												-105.956	2.32645
												-106.157	1.21622
												-106.358	0.27447
												-106.559	-0.58576
												-106.759	-1.42433
												-106.96	-2.21563
												-107.161	-2.82598
												-107.362	-3.04223
												-107.563	-2.64727
												-107.763	-1.51776
												-107.964	0.29302
												-108.165	2.52292
												-108.366	4.73972
												-108.566	6.44596
												-108.767	7.21963
												-108.968	6.84453
												-109.169	5.38493
												-109.37	3.17611
												-109.57	0.73152
												-109.771	-1.40394
												-109.972	-2.80584
												-110.173	-3.2773
												-110.373	-2.87835
												-110.574	-1.87313
												-110.775	-0.6201
												-110.976	0.55049
												-111.177	1.42642
												-111.377	1.94122
												-111.578	2.13764
												-111.779	2.09101
												-111.98	1.83231
												-112.18	1.30832
												-112.381	0.39852
												-112.582	-1.01854
												-112.783	-2.97979
												-112.984	-5.37382
												-113.184	-7.93189
												-113.385	-10.2846
												-113.586	-12.0668
												-113.787	-13.0322
												-113.987	-13.1312
												-114.188	-12.5206
												-114.389	-11.4977
												-114.59	-10.3838
												-114.791	-9.40213
												-114.991	-8.59882
												-115.192	-7.83993
												-115.393	-6.88684
												-115.594	-5.52106
												-115.794	-3.66873
												-115.995	-1.47347
												-116.196	0.7148
												-116.397	2.43496
												-116.598	3.26155
												-116.798	2.94998
												-116.999	1.52685
												-117.2	-0.70819
												-117.401	-3.26984
												-117.601	-5.63226
												-117.802	-7.37994
												-118.003	-8.31236
												-118.204	-8.4691
												-118.405	-8.07276
												-118.605	-7.41702
												-118.806	-6.74521
												-119.007	-6.16489
												-119.208	-5.62702
												-119.409	-4.97129
												-119.609	-4.01433
												-119.81	-2.64269
												-120.011	-0.8741
												-120.212	1.13434
												-120.412	3.13001
												-120.613	4.84004
												-120.814	6.04749
												-121.015	6.64129
												-121.216	6.62638
												-121.416	6.09793
												-121.617	5.197
												-121.818	4.06949
												-122.019	2.84415
												-122.219	1.63353
												-122.42	0.54863
												-122.621	-0.28853
												-122.822	-0.74905
												-123.023	-0.7229
												-123.223	-0.15909
												-123.424	0.89669
												-123.625	2.286
												-123.826	3.75573
												-124.026	5.01047
												-124.227	5.78569
												-124.428	5.9196
												-124.629	5.40066
												-124.83	4.37554
												-125.03	3.11468
												-125.231	1.94591
												-125.432	1.17491
												-125.633	1.01324
												-125.833	1.5305
												-126.034	2.63877
												-126.235	4.10963
												-126.436	5.61815
												-126.637	6.80496
												-126.837	7.34688
												-127.038	7.02529
												-127.239	5.78049
												-127.44	3.73896
												-127.64	1.20168
												-127.841	-1.41205
												-128.042	-3.66034
												-128.243	-5.19454
												-128.444	-5.8642
												-128.644	-5.77603
												-128.845	-5.27989
												-129.046	-4.87493
												-129.247	-5.05603
												-129.447	-6.14526
												-129.648	-8.16489
												-129.849	-10.8013
												-130.05	-13.4822
												-130.251	-15.5511
												-130.451	-16.486
												-130.652	-16.0874
												-130.853	-14.5669
												-131.054	-12.4962
												-131.254	-10.6247
												-131.455	-9.62486
												-131.656	-9.84883
												-131.857	-11.1874
												-132.058	-13.0848
												-132.258	-14.7117
												-132.459	-15.2418
												-132.66	-14.138
												-132.861	-11.348
												-133.061	-7.33929
												-133.262	-2.96047
												-133.463	0.82575
												-133.664	3.24418
												-133.865	3.94076
												-134.065	3.07004
												-134.266	1.21199
												-134.467	-0.84571
												-134.668	-2.37759
												-134.868	-2.94631
												-135.069	-2.50904
												-135.27	-1.37719
												-135.471	-0.05738
												-135.672	0.95692
												-135.872	1.3608
												-136.073	1.11789
												-136.274	0.42451
												-136.475	-0.4147
												-136.675	-1.13936
												-136.876	-1.64687
												-137.077	-2.02134
												-137.278	-2.47103
												-137.479	-3.2076
												-137.679	-4.3242
												-137.88	-5.72802
												-138.081	-7.15753
												-138.282	-8.27678
												-138.482	-8.80556
												-138.683	-8.62867
												-138.884	-7.83741
												-139.085	-6.68597
												-139.286	-5.48251
												-139.486	-4.46318
												-139.687	-3.70437
												-139.888	-3.11155
												-140.089	-2.48911
												-140.289	-1.65941
												-140.49	-0.57622
												-140.691	0.6213
												-140.892	1.64366
												-141.093	2.1661
												-141.293	1.97852
												-141.494	1.10677
												-141.695	-0.15065
												-141.896	-1.29464
												-142.096	-1.78737
												-142.297	-1.24727
												-142.498	0.39579
												-142.699	2.84673
												-142.9	5.51803
												-143.1	7.70777
												-143.301	8.82218
												-143.502	8.56482
												-143.703	7.02644
												-143.903	4.64555
												-144.104	2.05602
												-144.305	-0.12272
												-144.506	-1.47928
												-144.707	-1.92337
												-144.907	-1.6854
												-145.108	-1.21097
												-145.309	-0.99394
												-145.51	-1.40876
												-145.71	-2.59721
												-145.911	-4.44015
												-146.112	-6.61278
												-146.313	-8.69455
												-146.514	-10.2915
												-146.714	-11.1319
												-146.915	-11.1132
												-147.116	-10.2975
												-147.317	-8.87066
												-147.517	-7.08612
												-147.718	-5.21063
												-147.919	-3.48142
												-148.12	-2.07483
												-148.321	-1.08314
												-148.521	-0.49882
												-148.722	-0.21108
												-148.923	-0.02311
												-149.124	0.30373
												-149.324	0.98182
												-149.525	2.12072
												-149.726	3.66755
												-149.927	5.39078
												-150.128	6.92296
												-150.328	7.85836
												-150.529	7.87917
												-150.73	6.86915
												-150.931	4.97284
												-151.131	2.57437
												-151.332	0.19694
												-151.533	-1.64687
												-151.734	-2.6047
												-151.935	-2.5829
												-152.135	-1.76079
												-152.336	-0.51742
												-152.537	0.70067
												-152.738	1.52182
												-152.939	1.7512
												-153.139	1.39993
												-153.34	0.63801
												-153.541	-0.30204
												-153.742	-1.22734
												-153.942	-2.05
												-154.143	-2.79244
												-154.344	-3.53708
												-154.545	-4.34992
												-154.746	-5.21799
												-154.946	-6.03299
												-155.147	-6.63134
												-155.348	-6.87305
												-155.549	-6.72276
												-155.749	-6.29265
												-155.95	-5.82265
												-156.151	-5.60041
												-156.352	-5.85122
												-156.553	-6.64372
												-156.753	-7.8527
												-156.954	-9.19848
												-157.155	-10.3497
												-157.356	-11.0485
												-157.556	-11.2065
												-157.757	-10.928
												-157.958	-10.4498
												-158.159	-10.0181
												-158.36	-9.75661
												-158.56	-9.58111
												-158.761	-9.20507
												-158.962	-8.24094
												-159.163	-6.36425
												-159.363	-3.47845
												-159.564	0.18629
												-159.765	4.0855
												-159.966	7.4887
												-160.167	9.68503
												-160.367	10.1971
												-160.568	8.92936
												-160.769	6.20065
												-160.97	2.64971
												-161.17	-0.95112
												-161.371	-3.91008
												-161.572	-5.78748
												-161.773	-6.47354
												-161.974	-6.15817
												-162.174	-5.21667
												-162.375	-4.06141
												-162.576	-3.01414
												-162.777	-2.23738
												-162.977	-1.73458
												-163.178	-1.40089
												-163.379	-1.09039
												-163.58	-0.66713
												-163.781	-0.02366
												-163.981	0.92806
												-164.182	2.27197
												-164.383	4.08588
												-164.584	6.4104
												-164.784	9.1972
												-164.985	12.263
												-165.186	15.2813
												-165.387	17.8336
												-165.588	19.517
												-165.788	20.077
												-165.989	19.5185
												-166.19	18.1442
												-166.391	16.4952
												-166.591	15.1996
												-166.792	14.7749
												-166.993	15.4479
												-167.194	17.0603
												-167.395	19.0948
												-167.595	20.8228
												-167.796	21.5257
												-167.997	20.7201
												-168.198	18.3113
												-168.398	14.6273
												-168.599	10.3257
												-168.8	6.20657
												-169.001	2.99599
												-169.202	1.16844
												-169.402	0.8566
												-169.603	1.86466
												-169.804	3.76448
												-170.005	6.03103
												-170.205	8.16867
												-170.406	9.7943
												-170.607	10.6671
												-170.808	10.6777
												-171.009	9.82237
												-171.209	8.18288
												-171.41	5.92243
												-171.611	3.28748
												-171.812	0.5976
												-172.012	-1.79349
												-172.213	-3.56838
												-172.414	-4.53151
												-172.615	-4.67889
												-172.816	-4.21905
												-173.016	-3.52638
												-173.217	-3.03217
												-173.418	-3.08515
												-173.619	-3.82903
												-173.819	-5.14277
												-174.02	-6.6693
												-174.221	-7.92646
												-174.422	-8.46351
												-174.623	-8.00863
												-174.823	-6.5552
												-175.024	-4.35762
												-175.225	-1.84038
												-175.426	0.5439
												-175.626	2.45427
												-175.827	3.74957
												-176.028	4.49711
												-176.229	4.90613
												-176.43	5.21906
												-176.63	5.60708
												-176.831	6.11138
												-177.032	6.64952
												-177.233	7.07777
												-177.433	7.27708
												-177.634	7.22234
												-177.835	7.00359
												-178.036	6.7904
												-178.237	6.75603
												-178.437	6.9957
												-178.638	7.47531
												-178.839	8.03414
												-179.04	8.44157
												-179.24	8.48516
												-179.441	8.0546
												-179.642	7.18789
												-179.843	6.0619
												-180.044	4.93202
												-180.244	4.04498
												-180.445	3.5583
												-180.646	3.49494
												-180.847	3.7463
												-181.047	4.11741
												-181.248	4.39375
												-181.449	4.40378
												-181.65	4.05786
												-181.851	3.35657
												-182.051	2.37466
												-182.252	1.23406
												-182.453	0.07851
												-182.654	-0.94466
												-182.854	-1.6985
												-183.055	-2.07341
												-183.256	-2.01158
												-183.457	-1.53519
												-183.658	-0.76579
												-183.858	0.08153
												-184.059	0.7395
												-184.26	0.96183
												-184.461	0.60762
												-184.661	-0.2955
												-184.862	-1.54039
												-185.063	-2.79683
												-185.264	-3.72396
												-185.465	-4.10125
												-185.665	-3.92631
												-185.866	-3.43344
												-186.067	-3.01399
												-186.268	-3.05809
												-186.469	-3.77319
												-186.669	-5.05252
												-186.87	-6.45529
												-187.071	-7.32318
												-187.272	-7.00537
												-187.472	-5.11762
												-187.673	-1.7388
												-187.874	2.53775
												-188.075	6.73366
												-188.276	9.76625
												-188.476	10.7926
												-188.677	9.49923
												-188.878	6.23317
												-189.079	1.92045
												-189.279	-2.20622
												-189.48	-4.98273
												-189.681	-5.66542
												-189.882	-4.14148
												-190.083	-0.93018
												-190.283	3.01821
												-190.484	6.64817
												-190.685	9.13102
												-190.886	10.0887
												-191.086	9.64042
												-191.287	8.27216
												-191.488	6.59532
												-191.689	5.09666
												-191.89	3.97736
												-192.09	3.13623
												-192.291	2.28949
												-192.492	1.16415
												-192.693	-0.32575
												-192.893	-1.99891
												-193.094	-3.45745
												-193.295	-4.24606
												-193.496	-4.05031
												-193.697	-2.84843
												-193.897	-0.95057
												-194.098	1.09314
												-194.299	2.67971
												-194.5	3.36094
												-194.7	2.98943
												-194.901	1.74763
												-195.102	0.05377
												-195.303	-1.61117
												-195.504	-2.8808
												-195.704	-3.61205
												-195.905	-3.885
												-196.106	-3.90293
												-196.307	-3.8451
												-196.507	-3.74529
												-196.708	-3.4559
												-196.909	-2.7178
												-197.11	-1.30678
												-197.311	0.81009
												-197.511	3.38338
												-197.712	5.90585
												-197.913	7.75502
												-198.114	8.40446
												-198.314	7.62187
												-198.515	5.57257
												-198.716	2.78194
												-198.917	-0.03437
												-199.118	-2.21046
												-199.318	-3.34873
												-199.519	-3.43311
												-199.72	-2.79429
												-199.921	-1.94381
												-200.121	-1.34624
												-200.322	-1.22378
												-200.523	-1.47318
												-200.724	-1.72892
												-200.925	-1.5451
												-201.125	-0.61916
												-201.326	1.03802
												-201.527	3.06053
												-201.728	4.83705
												-201.928	5.7327
												-202.129	5.33739
												-202.33	3.64176
												-202.531	1.06903
												-202.732	-1.65379
												-202.932	-3.73899
												-203.133	-4.60554
												-203.334	-4.07121
												-203.535	-2.4001
												-203.735	-0.19187
												-203.936	1.84074
												-204.137	3.11983
												-204.338	3.38325
												-204.539	2.73688
												-204.739	1.56917
												-204.94	0.37205
												-205.141	-0.45434
												-205.342	-0.73559
												-205.542	-0.54887
												-205.743	-0.14143
												-205.944	0.21288
												-206.145	0.35121
												-206.346	0.29232
												-206.546	0.21241
												-206.747	0.3412
												-206.948	0.82899
												-207.149	1.6472
												-207.349	2.56955
												-207.55	3.24534
												-207.751	3.33558
												-207.952	2.65544
												-208.153	1.26303
												-208.353	-0.54313
												-208.554	-2.31793
												-208.755	-3.61729
												-208.956	-4.14129
												-209.156	-3.81786
												-209.357	-2.79843
												-209.558	-1.37389
												-209.759	0.14876
												-209.96	1.55481
												-210.16	2.77131
												-210.361	3.84207
												-210.562	4.84685
												-210.763	5.80806
												-210.963	6.63326
												-211.164	7.1238
												-211.365	7.04896
												-211.566	6.2536
												-211.767	4.74982
												-211.967	2.74805
												-212.168	0.60802
												-212.369	-1.27553
												-212.57	-2.60771
												-212.77	-3.29353
												-212.971	-3.45998
												-213.172	-3.38825
												-213.373	-3.3817
												-213.574	-3.62288
												-213.774	-4.07911
												-213.975	-4.49813
												-214.176	-4.49942
												-214.377	-3.72802
												-214.577	-2.01175
												-214.778	0.54068
												-214.979	3.54096
												-215.18	6.42463
												-215.381	8.62086
												-215.581	9.72766
												-215.782	9.63063
												-215.983	8.52549
												-216.184	6.84072
												-216.385	5.09257
												-216.585	3.72657
												-216.786	3.0001
												-216.987	2.94041
												-217.188	3.38183
												-217.388	4.05668
												-217.589	4.69848
												-217.79	5.11817
												-217.991	5.23134
												-218.192	5.03854
												-218.392	4.58014
												-218.593	3.89458
												-218.794	3.00194
												-218.995	1.918
												-219.195	0.68655
												-219.396	-0.59267
												-219.597	-1.76101
												-219.798	-2.63072
												-219.999	-3.03851
												-220.199	-2.9003
												-220.4	-2.24262
												-220.601	-1.19507
												-220.802	0.05426
												-221.002	1.32165
												-221.203	2.48135
												-221.404	3.48635
												-221.605	4.34782
												-221.806	5.08453
												-222.006	5.66867
												-222.207	5.99807
												-222.408	5.91392
												-222.609	5.26287
												-222.809	3.9803
												-223.01	2.1587
												-223.211	0.06695
												-223.412	-1.89648
												-223.613	-3.3078
												-223.813	-3.84657
												-224.014	-3.40363
												-224.215	-2.1286
												-224.416	-0.39775
												-224.616	1.2876
												-224.817	2.43745
												-225.018	2.69769
												-225.219	1.9231
												-225.42	0.18005
												-225.62	-2.31211
												-225.821	-5.27025
												-226.022	-8.42856
												-226.223	-11.5812
												-226.423	-14.5773
												-226.624	-17.2829
												-226.825	-19.5378
												-227.026	-21.1398
												-227.227	-21.871
												-227.427	-21.5621
												-227.628	-20.1676
												-227.829	-17.8172
												-228.03	-14.8164
												-228.23	-11.5854
												-228.431	-8.5558
												-228.632	-6.05896
												-228.833	-4.24748
												-229.034	-3.07875
												-229.234	-2.36519
												-229.435	-1.86985
												-229.636	-1.40859
												-229.837	-0.91834
												-230.037	-0.46619
												-230.238	-0.19913
												-230.439	-0.25907
												-230.64	-0.70129
												-230.841	-1.45207
												-231.041	-2.32282
												-231.242	-3.07349
												-231.443	-3.49664
												-231.644	-3.48535
												-231.844	-3.05654
												-232.045	-2.32192
												-232.246	-1.42313
												-232.447	-0.46369
												-232.648	0.52823
												-232.848	1.58705
												-233.049	2.75248
												-233.25	3.99586
												-233.451	5.16945
												-233.651	6.01106
												-233.852	6.21356
												-234.053	5.53956
												-234.254	3.93765
												-234.455	1.61025
												-234.655	-1.0035
												-234.856	-3.33505
												-235.057	-4.85448
												-235.258	-5.24282
												-235.458	-4.50658
												-235.659	-2.9898
												-235.86	-1.27432
												-236.061	0.00147
												-236.262	0.34525
												-236.462	-0.43313
												-236.663	-2.16351
												-236.864	-4.37211
												-237.065	-6.43071
												-237.265	-7.74574
												-237.466	-7.92502
												-237.667	-6.87235
												-237.868	-4.78888
												-238.069	-2.09289
												-238.269	0.70509
												-238.47	3.12705
												-238.671	4.81621
												-238.872	5.57453
												-239.072	5.35574
												-239.273	4.23506
												-239.474	2.3777
												-239.675	0.01868
												-239.876	-2.54834
												-240.076	-4.98656
												-240.277	-6.95004
												-240.478	-8.14145
												-240.679	-8.38316
												-240.879	-7.67795
												-241.08	-6.23232
												-241.281	-4.4239
												-241.482	-2.71435
												-241.683	-1.53055
												-241.883	-1.1518
												-242.084	-1.64147
												-242.285	-2.84706
												-242.486	-4.46776
												-242.686	-6.1636
												-242.887	-7.66528
												-243.088	-8.84461
												-243.289	-9.72273
												-243.49	-10.4187
												-243.69	-11.0656
												-243.891	-11.7316
												-244.092	-12.3818
												-244.293	-12.8938
												-244.493	-13.1183
												-244.694	-12.9532
												-244.895	-12.3975
												-245.096	-11.5571
												-245.297	-10.6007
												-245.497	-9.68688
												-245.698	-8.89538
												-245.899	-8.19891
												-246.1	-7.48943
												-246.3	-6.65002
												-246.501	-5.63901
												-246.702	-4.54496
												-246.903	-3.58059
												-247.104	-3.00983
												-247.304	-3.03243
												-247.505	-3.6731
												-247.706	-4.72586
												-247.907	-5.78557
												-248.107	-6.36528
												-248.308	-6.06171
												-248.509	-4.70841
												-248.71	-2.45606
												-248.911	0.25538
												-249.111	2.8282
												-249.312	4.69678
												-249.513	5.5069
												-249.714	5.21818
												-249.915	4.09213
												-250.115	2.57254
												-250.316	1.10672
												-250.517	-0.02081
												-250.718	-0.77654
												-250.918	-1.3541
												-251.119	-2.05069
												-251.32	-3.09718
												-251.521	-4.5151
												-251.722	-6.06333
												-251.922	-7.30161
												-252.123	-7.74963
												-252.324	-7.08041
												-252.525	-5.27062
												-252.725	-2.64479
												-252.926	0.20892
												-253.127	2.62441
												-253.328	4.07714
												-253.529	4.35665
												-253.729	3.62784
												-253.93	2.35951
												-254.131	1.14854
												-254.332	0.50655
												-254.532	0.68852
												-254.733	1.62421
												-254.934	2.97195
												-255.135	4.26731
												-255.336	5.10398
												-255.536	5.27547
												-255.737	4.8255
												-255.938	3.99424
												-256.139	3.09007
												-256.339	2.34538
												-256.54	1.81848
												-256.741	1.3821
												-256.942	0.80083
												-257.143	-0.13793
												-257.343	-1.49742
												-257.544	-3.12526
												-257.745	-4.67841
												-257.946	-5.73258
												-258.146	-5.93478
												-258.347	-5.13988
												-258.548	-3.47786
												-258.749	-1.32542
												-258.95	0.8081
												-259.15	2.43842
												-259.351	3.25087
												-259.552	3.18228
												-259.753	2.41576
												-259.953	1.2974
												-260.154	0.21058
												-260.355	-0.5441
												-260.556	-0.82281
												-260.757	-0.64738
												-260.957	-0.15647
												-261.158	0.47333
												-261.359	1.10185
												-261.56	1.66833
												-261.76	2.1933
												-261.961	2.74801
												-262.162	3.41189
												-262.363	4.23869
												-262.564	5.24334
												-262.764	6.40805
												-262.965	7.69618
												-263.166	9.06029
												-263.367	10.437
												-263.567	11.7331
												-263.768	12.8158
												-263.969	13.5234
												-264.17	13.7044
												-264.371	13.2766
												-264.571	12.2881
												-264.772	10.9478
												-264.973	9.60493
												-265.174	8.67034
												-265.374	8.49599
												-265.575	9.25104
												-265.776	10.8385
												-265.977	12.889
												-266.178	14.8419
												-266.378	16.0967
												-266.579	16.1874
												-266.78	14.9253
												-266.981	12.4613
												-267.181	9.24768
												-267.382	5.91078
												-267.583	3.0767
												-267.784	1.20686
												-267.985	0.49373
												-268.185	0.84466
												-268.386	1.95045
												-268.587	3.40704
												-268.788	4.84444
												-268.988	6.01994
												-269.189	6.8507
												-269.39	7.38587
												-269.591	7.74003
												-269.792	8.02025
												-269.992	8.27577
												-270.193	8.48506
												-270.394	8.57732
												-270.595	8.47181
												-270.795	8.11457
												-270.996	7.49781
												-271.197	6.6588
												-271.398	5.66643
												-271.599	4.60797
												-271.799	3.58549
												-272	2.72173
												-272.201	2.16559
												-272.402	2.08312
												-272.602	2.62441
												-272.803	3.86894
												-273.004	5.76657
												-273.205	8.10064
												-273.406	10.498
												-273.606	12.4973
												-273.807	13.6644
												-274.008	13.7228
												-274.209	12.655
												-274.409	10.7338
												-274.61	8.4657
												-274.811	6.45555
												-275.012	5.23287
												-275.213	5.09604
												-275.413	6.02681
												-275.614	7.70544
												-275.815	9.622
												-276.016	11.246
												-276.216	12.1966
												-276.417	12.3553
												-276.618	11.8871
												-276.819	11.1661
												-277.02	10.6392
												-277.22	10.6795
												-277.421	11.482
												-277.622	13.0344
												-277.823	15.1666
												-278.023	17.6491
												-278.224	20.2975
												-278.425	23.0384
												-278.626	25.9142
												-278.827	29.0291
												-279.027	32.4657
												-279.228	36.2138
												-279.429	40.1432
												-279.63	44.0354
												-279.83	47.6608
												-280.031	50.8676
												-280.232	53.6437
												-280.433	56.1219
												-280.634	58.5264
												-280.834	61.0815
												-281.035	63.9214
												-281.236	67.0412
												-281.437	70.3121
												-281.637	73.557
												-281.838	76.6545
												-282.039	79.6262
												-282.24	82.6649
												-282.441	86.0837
												-282.641	90.1959
												-282.842	95.1684
												-283.043	100.901
												-283.244	106.985
												-283.445	112.756
												-283.645	117.447
												-283.846	120.379
												-284.047	121.136
												-284.248	119.672
												-284.448	116.31
												-284.649	111.633
												-284.85	106.319
												-285.051	100.959
												-285.252	95.9316
												-285.452	91.3576
												-285.653	87.1484
												-285.854	83.1151
												-286.055	79.0921
												-286.255	75.0261
												-286.456	70.9994
												-286.657	67.1821
												-286.858	63.7383
												-287.059	60.7282
												-287.259	58.0478
												-287.46	55.4345
												-287.661	52.5389
												-287.862	49.0396
												-288.062	44.7601
												-288.263	39.7458
												-288.464	34.2731
												-288.665	28.7875
												-288.866	23.7886
												-289.066	19.701
												-289.267	16.7705
												-289.468	15.0161
												-289.669	14.2486
												-289.869	14.1437
												-290.07	14.3423
												-290.271	14.5433
												-290.472	14.5617
												-290.673	14.3385
												-290.873	13.9069
												-291.074	13.3358
												-291.275	12.6744
												-291.476	11.9217
												-291.676	11.0306
												-291.877	9.94166
												-292.078	8.63197
												-292.279	7.15354
												-292.48	5.64428
												-292.68	4.30163
												-292.881	3.32527
												-293.082	2.84746
												-293.283	2.87653
												-293.483	3.27634
												-293.684	3.79395
												-293.885	4.13109
												-294.086	4.03948
												-294.287	3.40961
												-294.487	2.32209
												-294.688	1.04078
												-294.889	-0.05509
												-295.09	-0.58262
												-295.29	-0.27726
												-295.491	0.91385
												-295.692	2.79953
												-295.893	4.98741
												-296.094	6.99217
												-296.294	8.37726
												-296.495	8.88555
												-296.696	8.51599
												-296.897	7.51912
												-297.097	6.31049
												-297.298	5.32816
												-297.499	4.88029
												-297.7	5.03387
												-297.901	5.58358
												-298.101	6.11444
												-298.302	6.14054
												-298.503	5.27627
												-298.704	3.38392
												-298.904	0.64747
												-299.105	-2.45457
												-299.306	-5.27258
												-299.507	-7.1689
												-299.708	-7.70454
												-299.908	-6.77131
												-300.109	-4.6278
												-300.31	-1.82786
												-300.511	0.93665
												-300.711	3.03086
												-300.912	4.05121
												-301.113	3.92828
												-301.314	2.93055
												-301.515	1.57225
												-301.715	0.45655
												-301.916	0.10284
												-302.117	0.80855
												-302.318	2.58243
												-302.518	5.16311
												-302.719	8.11102
												-302.92	10.942
												-303.121	13.2619
												-303.322	14.8645
												-303.522	15.7703
												-303.723	16.1995
												-303.924	16.4942
												-304.125	17.0141
												-304.325	18.0372
												-304.526	19.689
												-304.727	21.9187
												-304.928	24.522
												-305.129	27.2024
												-305.329	29.6514
												-305.53	31.6254
												-305.731	32.9996
												-305.932	33.786
												-306.132	34.1117
												-306.333	34.167
												-306.534	34.1373
												-306.735	34.1409
												-306.936	34.1899
												-307.136	34.1885
												-307.337	33.9684
												-307.538	33.3528
												-307.739	32.2283
												-307.939	30.6041
												-308.14	28.6364
												-308.341	26.6109
												-308.542	24.8834
												-308.743	23.7954
												-308.943	23.5884
												-309.144	24.3398
												-309.345	25.9387
												-309.546	28.1073
												-309.746	30.4612
												-309.947	32.5889
												-310.148	34.1313
												-310.349	34.84
												-310.55	34.605
												-310.75	33.4505
												-310.951	31.5069
												-311.152	28.9722
												-311.353	26.0735
												-311.553	23.0364
												-311.754	20.0638
												-311.955	17.3211
												-312.156	14.9238
												-312.357	12.928
												-312.557	11.3239
												-312.758	10.0394
												-312.959	8.95631
												-313.16	7.94105
												-313.361	6.8825
												-313.561	5.72727
												-313.762	4.49928
												-313.963	3.29448
												-314.164	2.24973
												-314.364	1.49384
												-314.565	1.09689
												-314.766	1.0357
												-314.967	1.18895
												-315.168	1.36525
												-315.368	1.35572
												-315.569	0.99332
												-315.77	0.19851
												-315.971	-1.00384
												-316.171	-2.50103
												-316.372	-4.13397
												-316.573	-5.74593
												-316.774	-7.21911
												-316.975	-8.4852
												-317.175	-9.5084
												-317.376	-10.2519
												-317.577	-10.647
												-317.778	-10.5843
												-317.978	-9.93727
												-318.179	-8.61349
												-318.38	-6.61695
												-318.581	-4.09399
												-318.782	-1.33995
												-318.982	1.24493
												-319.183	3.24331
												-319.384	4.32748
												-319.585	4.35027
												-319.785	3.38773
												-319.986	1.71547
												-320.187	-0.27721
												-320.388	-2.20929
												-320.589	-3.8259
												-320.789	-5.07143
												-320.99	-6.0911
												-321.191	-7.15806
												-321.392	-8.54907
												-321.592	-10.4108
												-321.793	-12.6638
												-321.994	-14.9809
												-322.195	-16.853
												-322.396	-17.7269
												-322.596	-17.1752
												-322.797	-15.0457
												-322.998	-11.5432
												-323.199	-7.21477
												-323.399	-2.83657
												-323.6	0.76676
												-323.801	2.92299
												-324.002	3.27749
												-324.203	1.8778
												-324.403	-0.84507
												-324.604	-4.19233
												-324.805	-7.37747
												-325.006	-9.7218
												-325.206	-10.8134
												-325.407	-10.5896
												-325.608	-9.32514
												-325.809	-7.53315
												-326.01	-5.81127
												-326.21	-4.67579
												-326.411	-4.42949
												-326.612	-5.09678
												-326.813	-6.43902
												-327.013	-8.04068
												-327.214	-9.43738
												-327.415	-10.2467
												-327.616	-10.2645
												-327.817	-9.50133
												-328.017	-8.15263
												-328.218	-6.51786
												-328.419	-4.8962
												-328.62	-3.49441
												-328.82	-2.3754
												-329.021	-1.46181
												-329.222	-0.59047
												-329.423	0.40365
												-329.624	1.60408
												-329.824	2.95993
												-330.025	4.28186
												-330.226	5.2892
												-330.427	5.69273
												-330.627	5.28654
												-330.828	4.01895
												-331.029	2.02024
												-331.23	-0.42131
												-331.431	-2.92721
												-331.631	-5.11922
												-331.832	-6.7061
												-332.033	-7.54263
												-332.234	-7.64753
												-332.434	-7.17937
												-332.635	-6.38209
												-332.836	-5.51802
												-333.037	-4.8072
												-333.238	-4.38647
												-333.438	-4.29433
												-333.639	-4.47959
												-333.84	-4.82717
												-334.041	-5.19277
												-334.241	-5.43927
												-334.442	-5.46965
												-334.643	-5.25263
												-334.844	-4.83754
												-335.045	-4.35414
												-335.245	-3.99385
												-335.446	-3.97134
												-335.647	-4.47046
												-335.848	-5.58519
												-336.048	-7.27142
												-336.249	-9.32654
												-336.45	-11.4093
												-336.651	-13.1024
												-336.852	-14.0059
												-337.052	-13.8394
												-337.253	-12.5237
												-337.454	-10.2151
												-337.655	-7.27884
												-337.855	-4.20556
												-338.056	-1.491
												-338.257	0.48588
												-338.458	1.55121
												-338.659	1.76441
												-338.859	1.3783
												-339.06	0.74417
												-339.261	0.19213
												-339.462	-0.07505
												-339.662	-0.04157
												-339.863	0.12679
												-340.064	0.15012
												-340.265	-0.25863
												-340.466	-1.28184
												-340.666	-2.91671
												-340.867	-4.95212
												-341.068	-7.01095
												-341.269	-8.64617
												-341.469	-9.46319
												-341.67	-9.2332
												-341.871	-7.9654
												-342.072	-5.91735
												-342.273	-3.53996
												-342.473	-1.3711
												-342.674	0.09511
												-342.875	0.5301
												-343.076	-0.14708
												-343.276	-1.74792
												-343.477	-3.85854
												-343.678	-5.93911
												-343.879	-7.45404
												-344.08	-8.00075
												-344.28	-7.4045
												-344.481	-5.75529
												-344.682	-3.37721
												-344.883	-0.73876
												-345.084	1.6717
												-345.284	3.47087
												-345.485	4.47108
												-345.686	4.71136
												-345.887	4.42126
												-346.087	3.93011
												-346.288	3.55128
												-346.489	3.47873
												-346.69	3.72951
												-346.891	4.15015
												-347.091	4.48412
												-347.292	4.47595
												-347.493	3.97557
												-347.694	3.00544
												-347.894	1.76608
												-348.095	0.57699
												-348.296	-0.22735
												-348.497	-0.41082
												-348.698	0.08114
												-348.898	1.09687
												-349.099	2.3211
												-349.3	3.36944
												-349.501	3.90238
												-349.701	3.72034
												-349.902	2.80978
												-350.103	1.32864
												-350.304	-0.45852
												-350.505	-2.26865
												-350.705	-3.87847
												-350.906	-5.16721
												-351.107	-6.11432
												-351.308	-6.76197
												-351.508	-7.16556
												-351.709	-7.35876
												-351.91	-7.3502
												-352.111	-7.15277
												-352.312	-6.82887
												-352.512	-6.52517
												-352.713	-6.472
												-352.914	-6.93601
												-353.115	-8.13502
												-353.315	-10.1426
												-353.516	-12.8192
												-353.717	-15.8018
												-353.918	-18.5662
												-354.119	-20.5508
												-354.319	-21.3073
												-354.52	-20.6319
												-354.721	-18.6321
												-354.922	-15.7071
												-355.122	-12.4421
												-355.323	-9.44939
												-355.524	-7.20306
												-355.725	-5.91762
												-355.926	-5.50521
												-356.126	-5.62138
												-356.327	-5.78136
												-356.528	-5.50863
												-356.729	-4.47062
												-356.929	-2.56404
												-357.13	0.06903
												-357.331	3.09098
												-357.532	6.06238
												-357.733	8.54875
												-357.933	10.2112
												-358.134	10.8618
												-358.335	10.4794
												-358.536	9.1914
												-358.736	7.23518
												-358.937	4.91292
												-359.138	2.54726
												-359.339	0.44209
												-359.54	-1.15176
												-359.74	-2.06618
												-359.941	-2.23833
												-360.142	-1.72085
												-360.343	-0.67405
												-360.543	0.66291
												-360.744	2.01868
												-360.945	3.14476
												-361.146	3.86482
												-361.347	4.10484
												-361.547	3.89578
												-361.748	3.34938
												-361.949	2.61617
												-362.15	1.84049
												-362.35	1.12668
												-362.551	0.52551
												-362.752	0.04093
												-362.953	-0.35033
												-363.154	-0.67811
												-363.354	-0.96701
												-363.555	-1.23742
												-363.756	-1.51566
												-363.957	-1.84355
												-364.157	-2.27761
												-364.358	-2.87249
												-364.559	-3.65218
												-364.76	-4.58042
												-364.961	-5.54573
												-365.161	-6.37342
												-365.362	-6.86752
												-365.563	-6.87309
												-365.764	-6.33902
												-365.964	-5.35721
												-366.165	-4.15963
												-366.366	-3.06793
												-366.567	-2.40684
												-366.768	-2.40731
												-366.968	-3.13106
												-367.169	-4.4432
												-367.37	-6.04473
												-367.571	-7.55653
												-367.771	-8.62895
												-367.972	-9.04146
												-368.173	-8.76007
												-368.374	-7.9339
												-368.575	-6.83359
												-368.775	-5.75335
												-368.976	-4.91103
												-369.177	-4.38028
												-369.378	-4.07714
												-369.578	-3.80388
												-369.779	-3.33297
												-369.98	-2.50031
												-370.181	-1.27436
												-370.382	0.22291
												-370.582	1.75028
												-370.783	3.02415
												-370.984	3.81101
												-371.185	4.00354
												-371.385	3.65442
												-371.586	2.9565
												-371.787	2.17618
												-371.988	1.56215
												-372.189	1.25927
												-372.389	1.25544
												-372.59	1.37832
												-372.791	1.34324
												-372.992	0.83771
												-373.192	-0.38226
												-373.393	-2.41231
												-373.594	-5.15858
												-373.795	-8.34659
												-373.996	-11.5769
												-374.196	-14.4119
												-374.397	-16.4707
												-374.598	-17.5066
												-374.799	-17.4505
												-375	-16.4092
												-375.2	-14.6242
												-375.401	-12.4035
												-375.602	-10.0487
												-375.803	-7.79494
												-376.003	-5.78181
												-376.204	-4.05713
												-376.405	-2.60921
[truncated: 2,099 more rows]
[truncated: 127 more columns]

## Sheet: Figure 3
Figure 3
	a	G(r)	AMBN	BN-700		b	'x	11BN_700C_Qmax_50.xye	Ycalc	Diff		c	'd	NOM_11BN_800C-1.xye	Ycalc	Diff
		0.01	0.01665	0.02115			0.3	0.02165	0.07032	-1.04868			0.25588	0.10813	0	0
		0.02	0.03251	0.03604			0.31	-0.00239	0.00148	-1.00387			0.25616	0.10827	0	0
		0.03	0.04668	0.03968			0.32	-0.0295	-0.06478	-0.96472			0.25644	0.10771	0	0
		0.04	0.05812	0.02942			0.33	-0.05254	-0.11335	-0.93919			0.25672	0.11025	0	0
		0.05	0.06562	0.00543			0.34	-0.06589	-0.13461	-0.93128			0.257	0.11037	0	0
		0.06	0.06784	-0.02941			0.35	-0.06674	-0.12607	-0.94066			0.25728	0.11098	0	0
		0.07	0.06348	-0.07023			0.36	-0.05556	-0.09232	-0.96324			0.25756	0.1092	0	0
		0.08	0.05142	-0.11128			0.37	-0.03587	-0.04337	-0.9925			0.25784	0.1061	0	0
		0.09	0.03096	-0.14715			0.38	-0.01312	0.00806	-1.02118			0.25812	0.10609	0	0
		0.1	0.00198	-0.174			0.39	0.00677	0.0497	-1.04293			0.2584	0.10953	0	0
		0.11	-0.03487	-0.1902			0.4	0.01884	0.07245	-1.05361			0.25868	0.10858	0	0
		0.12	-0.0781	-0.19664			0.41	0.0204	0.07234	-1.05193			0.25896	0.10771	0	0
		0.13	-0.12547	-0.19632			0.42	0.01152	0.05097	-1.03945			0.25924	0.10234	0	0
		0.14	-0.17408	-0.19351			0.43	-0.00509	0.01486	-1.01994			0.25952	0.10551	0	0
		0.15	-0.22065	-0.19273			0.44	-0.02487	-0.02647	-0.99839			0.2598	0.10957	0	0
		0.16	-0.26189	-0.19759			0.45	-0.04262	-0.06287	-0.97975			0.26009	0.10965	0	0
		0.17	-0.29486	-0.21006			0.46	-0.05385	-0.08596	-0.96789			0.26037	0.11006	0	0
		0.18	-0.31739	-0.23004			0.47	-0.05589	-0.09103	-0.96486			0.26065	0.10941	0	0
		0.19	-0.32835	-0.25552			0.48	-0.04847	-0.07789	-0.97058			0.26093	0.11152	0	0
		0.2	-0.3279	-0.28321			0.49	-0.03374	-0.05067	-0.98307			0.26122	0.10938	0	0
		0.21	-0.31753	-0.30938			0.5	-0.01566	-0.01665	-0.99901			0.2615	0.10746	0	0
		0.22	-0.29991	-0.33088			0.51	0.00108	0.01567	-1.01459			0.26179	0.10119	0	0
		0.23	-0.27869	-0.34588			0.52	0.01226	0.03861	-1.02635			0.26207	0.10085	0	0
		0.24	-0.258	-0.3543			0.53	0.01517	0.04711	-1.03194			0.26236	0.10749	0	0
		0.25	-0.242	-0.3578			0.54	0.00928	0.03979	-1.03051			0.26264	0.11155	0	0
		0.26	-0.2343	-0.35926			0.55	-0.00369	0.01911	-1.02281			0.26293	0.10633	0	0
		0.27	-0.23753	-0.36203			0.56	-0.02027	-0.00936	-1.01091			0.26321	0.10871	0	0
		0.28	-0.25293	-0.36904			0.57	-0.03611	-0.03842	-0.99769			0.2635	0.10241	0	0
		0.29	-0.28018	-0.38209			0.58	-0.04712	-0.06101	-0.9861			0.26378	0.10787	0	0
		0.3	-0.31737	-0.40132			0.59	-0.05053	-0.07192	-0.9786			0.26407	0.10792	0	0
		0.31	-0.36126	-0.42527			0.6	-0.04553	-0.06893	-0.9766			0.26436	0.107	0	0
		0.32	-0.40765	-0.45127			0.61	-0.03349	-0.05325	-0.98023			0.26464	0.10436	0	0
		0.33	-0.45197	-0.47611			0.62	-0.01754	-0.02914	-0.98839			0.26493	0.10723	0	0
		0.34	-0.48982	-0.49692			0.63	-0.00178	-0.00274	-0.99904			0.26522	0.10998	0	0
		0.35	-0.51765	-0.51191			0.64	0.00976	0.01945	-1.00969			0.26551	0.10571	0	0
		0.36	-0.53322	-0.5208			0.65	0.01421	0.03215	-1.01794			0.2658	0.10771	0	0
		0.37	-0.53593	-0.52494			0.66	0.01049	0.03252	-1.02203			0.26609	0.10958	0	0
		0.38	-0.52694	-0.52689			0.67	-0.00034875	0.02083	-1.02118			0.26638	0.1069	0	0
		0.39	-0.50904	-0.5298			0.68	-0.01544	0.000254164	-1.0157			0.26666	0.10611	0	0
		0.4	-0.4863	-0.53658			0.69	-0.03085	-0.02395	-1.00691			0.26695	0.11326	0	0
		0.41	-0.46349	-0.54912			0.7	-0.04256	-0.04574	-0.99681			0.26724	0.11104	0	0
		0.42	-0.44548	-0.56783			0.71	-0.04752	-0.05984	-0.98767			0.26754	0.1131	0	0
		0.43	-0.43652	-0.59147			0.72	-0.0444	-0.06295	-0.98146			0.26783	0.11194	0	0
		0.44	-0.43964	-0.61755			0.73	-0.03397	-0.05451	-0.97945			0.26812	0.11301	0	0
		0.45	-0.45625	-0.64287			0.74	-0.01884	-0.03684	-0.982			0.26841	0.1096	0	0
		0.46	-0.48588	-0.66445			0.75	-0.00288	-0.01447	-0.98841			0.2687	0.11205	0	0
		0.47	-0.52622	-0.68023			0.76	0.00985	0.00701	-0.99716			0.26899	0.11103	0	0
		0.48	-0.57348	-0.68964			0.77	0.01607	0.02229	-1.00622			0.26928	0.11432	0	0
		0.49	-0.62281	-0.69379			0.78	0.01419	0.02769	-1.0135			0.26958	0.11433	0	0
		0.5	-0.66907	-0.69516			0.79	0.00467	0.022	-1.01733			0.26987	0.11159	0	0
		0.51	-0.70746	-0.69699			0.8	-0.01001	0.00677	-1.01677			0.27016	0.11018	0	0
		0.52	-0.73426	-0.70245			0.81	-0.02604	-0.01411	-1.01194			0.27046	0.11124	0	0
		0.53	-0.74731	-0.71379			0.82	-0.03923	-0.03537	-1.00385			0.27075	0.11412	0	0
		0.54	-0.74636	-0.73178			0.83	-0.04603	-0.05173	-0.9943			0.27105	0.11373	0	0
		0.55	-0.73309	-0.75544			0.84	-0.04453	-0.05913	-0.9854			0.27134	0.11335	0	0
		0.56	-0.71088	-0.78232			0.85	-0.03493	-0.05578	-0.97915			0.27164	0.11277	0	0
		0.57	-0.68435	-0.80905			0.86	-0.01956	-0.04259	-0.97697			0.27193	0.11263	0	0
		0.58	-0.65874	-0.83228			0.87	-0.00225	-0.0229	-0.97935			0.27223	0.11487	0	0
		0.59	-0.63915	-0.84946			0.88	0.01255	-0.00167	-0.98578			0.27252	0.11677	0	0
		0.6	-0.62985	-0.85961			0.89	0.02098	0.01575	-0.99477			0.27282	0.11349	0	0
		0.61	-0.63374	-0.86354			0.9	0.02077	0.02498	-1.00421			0.27312	0.11304	0	0
		0.62	-0.65193	-0.86371			0.91	0.01185	0.02369	-1.01184			0.27341	0.11511	0	0
		0.63	-0.68365	-0.86361			0.92	-0.00358	0.01218	-1.01576			0.27371	0.11766	0	0
		0.64	-0.72636	-0.86687			0.93	-0.02153	-0.00666	-1.01487			0.27401	0.11865	0	0
		0.65	-0.77618	-0.87634			0.94	-0.03723	-0.02809	-1.00914			0.27431	0.11817	0	0
		0.66	-0.82837	-0.8933			0.95	-0.04638	-0.04667	-0.99971			0.2746	0.11924	0	0
		0.67	-0.87804	-0.91712			0.96	-0.04625	-0.05765	-0.9886			0.2749	0.11802	0	0
		0.68	-0.92074	-0.94533			0.97	-0.03648	-0.05816	-0.97833			0.2752	0.1168	0	0
		0.69	-0.95298	-0.97428			0.98	-0.01924	-0.04795	-0.97129			0.2755	0.11617	0	0
		0.7	-0.97261	-1			0.99	0.00123	-0.02953	-0.96924			0.2758	0.11971	0	0
		0.71	-0.97892	-1.01927			1	0.01966	-0.00752	-0.97282			0.2761	0.12156	0	0
		0.72	-0.97255	-1.03046			1.01	0.03112	0.01245	-0.98134			0.2764	0.11951	0	0
		0.73	-0.95523	-1.034			1.02	0.0323	0.02519	-0.99289			0.2767	0.11969	0	0
		0.74	-0.92941	-1.03234			1.03	0.02254	0.02726	-1.00472			0.277	0.11898	0	0
		0.75	-0.89781	-1.02936			1.04	0.00405	0.0179	-1.01385			0.2773	0.1179	0	0
		0.76	-0.86306	-1.0294			1.05	-0.01843	-0.000688929	-1.01774			0.2776	0.11761	0	0
		0.77	-0.82748	-1.03616			1.06	-0.03881	-0.02387	-1.01495			0.27791	0.11789	0	0
		0.78	-0.79299	-1.0517			1.07	-0.05122	-0.04566	-1.00557			0.27821	0.11992	0	0
		0.79	-0.76125	-1.07582			1.08	-0.05157	-0.06026	-0.99131			0.27851	0.11911	0	0
		0.8	-0.73397	-1.10605			1.09	-0.03879	-0.06359	-0.9752			0.27881	0.1176	0	0
		0.81	-0.71318	-1.13826			1.1	-0.01535	-0.05437	-0.96098			0.27912	0.11771	0	0
		0.82	-0.7016	-1.16763			1.11	0.0131	-0.03463	-0.95227			0.27942	0.11629	0	0
		0.83	-0.70287	-1.18988			1.12	0.03907	-0.00927	-0.95166			0.27972	0.11726	0	0
		0.84	-0.72149	-1.20246			1.13	0.05506	0.01509	-0.96003			0.28003	0.11679	0	0
		0.85	-0.76257	-1.20526			1.14	0.05565	0.03176	-0.9761			0.28033	0.1156	0	0
		0.86	-0.83122	-1.20076			1.15	0.03929	0.0358	-0.99651			0.28064	0.11305	0	0
		0.87	-0.93175	-1.19342			1.16	0.00907	0.02544	-1.01637			0.28094	0.1116	0	0
		0.88	-1.06668	-1.1887			1.17	-0.02742	0.00275	-1.03017			0.28125	0.11216	0	0
		0.89	-1.23579	-1.19158			1.18	-0.0596	-0.02665	-1.03295			0.28155	0.11256	0	0
		0.9	-1.43531	-1.20521			1.19	-0.07634	-0.05487	-1.02147			0.28186	0.11281	0	0
		0.91	-1.65752	-1.23008			1.2	-0.06882	-0.07374	-0.99508			0.28217	0.11428	0	0
		0.92	-1.89076	-1.26367			1.21	-0.03319	-0.07706	-0.95613			0.28247	0.11282	0	0
		0.93	-2.1201	-1.30105			1.22	0.02769	-0.06248	-0.90983			0.28278	0.111	0	0
		0.94	-2.3285	-1.33597			1.23	0.1041	-0.03248	-0.86342			0.28309	0.11124	0	0
		0.95	-2.4986	-1.36254			1.24	0.18104	0.00593	-0.82489			0.2834	0.10928	0	0
		0.96	-2.61464	-1.37677			1.25	0.24151	0.04297	-0.80145			0.28371	0.10906	0	0
		0.97	-2.66462	-1.37777			1.26	0.27102	0.06906	-0.79804			0.28401	0.11024	0	0
		0.98	-2.64216	-1.3681			1.27	0.26232	0.0785	-0.81617			0.28432	0.11012	0	0
		0.99	-2.54782	-1.3534			1.28	0.21958	0.07299	-0.85341			0.28463	0.10813	0	0
		1	-2.3897	-1.34096			1.29	0.16063	0.06426	-0.90363			0.28494	0.11096	0	0
		1.01	-2.18312	-1.33794			1.3	0.1169	0.07486	-0.95796			0.28525	0.11359	0	0
		1.02	-1.94924	-1.3494			1.31	0.13034	0.13672	-1.00639			0.28556	0.11139	0	0
		1.03	-1.71289	-1.3768			1.32	0.24774	0.28743	-1.03969			0.28587	0.10837	0	0
		1.04	-1.49953	-1.41736			1.33	0.51313	0.56441	-1.05128			0.28618	0.10998	0	0
		1.05	-1.33213	-1.46443			1.34	0.95939	0.998	-1.03861			0.28649	0.11429	0	0
		1.06	-1.22796	-1.50907			1.35	1.60065	1.6047	-1.00405			0.28681	0.11272	0	0
		1.07	-1.19593	-1.54226			1.36	2.42683	2.38154	-0.95471			0.28712	0.11534	0	0
		1.08	-1.23494	-1.5574			1.37	3.40147	3.30261	-0.90114			0.28743	0.1127	0	0
		1.09	-1.33344	-1.55227			1.38	4.46366	4.31842	-0.85476			0.28774	0.11212	0	0
		1.1	-1.47035	-1.53013			1.39	5.53386	5.35939	-0.82552			0.28806	0.1133	0	0
		1.11	-1.61753	-1.49933			1.4	6.52303	6.34371	-0.82068			0.28837	0.11508	0	0
		1.12	-1.74319	-1.47153			1.41	7.34372	7.18766	-0.84394			0.28868	0.11636	0	0
		1.13	-1.81631	-1.45884			1.42	7.92146	7.81635	-0.89489			0.289	0.11794	0	0
		1.14	-1.81106	-1.47049			1.43	8.20463	8.17318	-0.96855			0.28931	0.11742	0	0
		1.15	-1.71093	-1.50978			1.44	8.17129	8.22667	-1.05538			0.28963	0.11719	0	0
		1.16	-1.51189	-1.57244			1.45	7.83178	7.97446	-1.14268			0.28994	0.11475	0	0
		1.17	-1.2239	-1.64663			1.46	7.22689	7.44411	-1.21722			0.29026	0.11615	0	0
		1.18	-0.87062	-1.71501			1.47	6.42178	6.68982	-1.26804			0.29057	0.11947	0	0
		1.19	-0.48715	-1.75868			1.48	5.49673	5.78503	-1.2883			0.29089	0.11727	0	0
		1.2	-0.11582	-1.76194			1.49	4.53626	4.81248	-1.27622			0.29121	0.11261	0	0
		1.21	0.19928	-1.71702			1.5	3.61837	3.85343	-1.23505			0.29152	0.11404	0	0
		1.22	0.41874	-1.62745			1.51	2.80545	2.97785	-1.1724			0.29184	0.11607	0	0
		1.23	0.51412	-1.50886			1.52	2.13824	2.23681	-1.09856			0.29216	0.11091	0	0
		1.24	0.47352	-1.38678			1.53	1.63356	1.65826	-1.0247			0.29248	0.11285	0	0
		1.25	0.30532	-1.29124			1.54	1.28566	1.24653	-0.96087			0.29279	0.11166	0	0
		1.26	0.03978	-1.24901			1.55	1.07086	0.98542	-0.91456			0.29311	0.11044	0	0
		1.27	-0.27213	-1.27486			1.56	0.95424	0.84364	-0.88941			0.29343	0.11456	0	0
		1.28	-0.5627	-1.36373			1.57	0.89704	0.78121	-0.88417			0.29375	0.11359	0	0
		1.29	-0.75382	-1.48551			1.58	0.86359	0.7565	-0.89291			0.29407	0.11148	0	0
		1.3	-0.76533	-1.58436			1.59	0.82638	0.73387	-0.90749			0.29439	0.11064	0	0
		1.31	-0.52428	-1.58315			1.6	0.76897	0.6892	-0.92023			0.29471	0.10979	0	0
		1.32	0.02586	-1.39324			1.61	0.68628	0.61188	-0.9256			0.29503	0.10911	0	0
		1.33	0.91718	-0.92826			1.62	0.58269	0.50371	-0.92102			0.29535	0.11081	0	0
		1.34	2.15142	-0.11993			1.63	0.46868	0.37528	-0.90659			0.29567	0.1101	0	0
		1.35	3.6971	1.06669			1.64	0.35691	0.24164	-0.88473			0.296	0.10746	0	0
		1.36	5.49018	2.62145			1.65	0.25849	0.1188	-0.8603			0.29632	0.11125	0	0
		1.37	7.43817	4.4833			1.66	0.18048	0.0205	-0.84002			0.29664	0.10667	0	0
		1.38	9.42756	6.54195			1.67	0.12465	-0.04471	-0.83064			0.29696	0.10958	0	0
		1.39	11.3336	8.64753			1.68	0.08786	-0.07511	-0.83703			0.29729	0.1086	0	0
		1.4	13.032	10.627			1.69	0.06359	-0.07534	-0.86107			0.29761	0.10848	0	0
		1.41	14.4099	12.3055			1.7	0.04412	-0.05462	-0.90126			0.29793	0.1083	0	0
		1.42	15.3773	13.5287			1.71	0.02283	-0.02424	-0.95294			0.29826	0.10754	0	0
		1.43	15.8749	14.1838			1.72	-0.00412	0.00502	-1.00913			0.29858	0.10692	0	0
		1.44	15.8797	14.2147			1.73	-0.03692	0.02496	-1.06188			0.29891	0.10756	0	0
		1.45	15.4064	13.6291			1.74	-0.07241	0.03135	-1.10375			0.29923	0.1081	0	0
		1.46	14.5054	12.4974			1.75	-0.10517	0.02415	-1.12931			0.29956	0.11084	0	0
		1.47	13.2571	10.9421			1.76	-0.12927	0.00688	-1.13615			0.29989	0.10809	0	0
		1.48	11.763	9.12037			1.77	-0.14008	-0.01478	-1.1253			0.30021	0.10843	0	0
		1.49	10.1357	7.20249			1.78	-0.13559	-0.03468	-1.10091			0.30054	0.10959	0	0
		1.5	8.4874	5.3496			1.79	-0.11723	-0.04782	-1.06941			0.30087	0.10926	0	0
		1.51	6.91957	3.69404			1.8	-0.08951	-0.05142	-1.03809			0.30119	0.11137	0	0
		1.52	5.51421	2.32571			1.81	-0.05908	-0.04542	-1.01366			0.30152	0.10815	0	0
		1.53	4.32776	1.2855			1.82	-0.03306	-0.03218	-1.00089			0.30185	0.10969	0	0
		1.54	3.38805	0.56683			1.83	-0.01738	-0.01565	-1.00173			0.30218	0.11203	0	0
		1.55	2.69478	0.12421			1.84	-0.01524	-0.000236577	-1.015			0.30251	0.10908	0	0
		1.56	2.22288	-0.1135			1.85	-0.02637	0.01037	-1.03674			0.30284	0.10817	0	0
		1.57	1.92861	-0.2274			1.86	-0.04712	0.01407	-1.06119			0.30317	0.11023	0	0
		1.58	1.75695	-0.29367			1.87	-0.07129	0.01079	-1.08208			0.3035	0.11117	0	0
		1.59	1.64981	-0.37205			1.88	-0.09169	0.00232	-1.09401			0.30383	0.10816	0	0
		1.6	1.55371	-0.49884			1.89	-0.10195	-0.00826	-1.09369			0.30416	0.10907	0	0
		1.61	1.42592	-0.68555			1.9	-0.09815	-0.0175	-1.08065			0.30449	0.11255	0	0
		1.62	1.23883	-0.92262			1.91	-0.07988	-0.02244	-1.05744			0.30482	0.11154	0	0
		1.63	0.98164	-1.18639			1.92	-0.05048	-0.0214	-1.02908			0.30515	0.10968	0	0
		1.64	0.65971	-1.44786			1.93	-0.01641	-0.01437	-1.00204			0.30548	0.11094	0	0
		1.65	0.29171	-1.68103			1.94	0.01415	-0.00289	-0.98296			0.30582	0.11374	0	0
		1.66	-0.09479	-1.86901			1.95	0.03318	0.01037	-0.97719			0.30615	0.11184	0	0
		1.67	-0.46864	-2.00696			1.96	0.03471	0.02234	-0.98763			0.30648	0.10949	0	0
		1.68	-0.80042	-2.10165			1.97	0.01626	0.03036	-1.0141			0.30682	0.10834	0	0
		1.69	-1.06707	-2.168			1.98	-0.02042	0.03282	-1.05325			0.30715	0.10943	0	0
		1.7	-1.25512	-2.22416			1.99	-0.06957	0.02954	-1.09911			0.30748	0.11045	0	0
		1.71	-1.36221	-2.28594			2	-0.12248	0.02174	-1.14422			0.30782	0.11412	0	0
		1.72	-1.39688	-2.3627			2.01	-0.16934	0.01171	-1.18104			0.30815	0.11289	0	0
		1.73	-1.37652	-2.45512			2.02	-0.20127	0.00212	-1.20339			0.30849	0.11287	0	0
		1.74	-1.32419	-2.55553			2.03	-0.21223	-0.00459	-1.20765			0.30883	0.11437	0	0
		1.75	-1.26474	-2.65055			2.04	-0.20037	-0.00688	-1.19349			0.30916	0.11271	0	0
		1.76	-1.22078	-2.72524			2.05	-0.16843	-0.00445	-1.16399			0.3095	0.11354	0	0
		1.77	-1.20933	-2.76753			2.06	-0.12325	0.00176	-1.12502			0.30984	0.11265	0	0
		1.78	-1.23942	-2.77181			2.07	-0.07435	0.00984	-1.08419			0.31017	0.11251	0	0
		1.79	-1.31122	-2.74094			2.08	-0.03191	0.01747	-1.04938			0.31051	0.11299	0	0
		1.8	-1.41656	-2.68584			2.09	-0.00469	0.02253	-1.02722			0.31085	0.11314	0	0
		1.81	-1.54067	-2.62307			2.1	0.00187	0.02367	-1.0218			0.31119	0.1126	0	0
		1.82	-1.66526	-2.57084			2.11	-0.01322	0.02065	-1.03387			0.31153	0.11512	0	0
		1.83	-1.77176	-2.54462			2.12	-0.04626	0.01434	-1.0606			0.31187	0.11447	0	0
		1.84	-1.84465	-2.55321			2.13	-0.08965	0.00645	-1.0961			0.31221	0.1148	0	0
		1.85	-1.87426	-2.5965			2.14	-0.13342	-0.000983156	-1.13244			0.31255	0.1169	0	0
		1.86	-1.85844	-2.66541			2.15	-0.1673	-0.00616	-1.16113			0.31289	0.11799	0	0
		1.87	-1.80309	-2.74398			2.16	-0.18279	-0.00807	-1.17472			0.31323	0.11806	0	0
		1.88	-1.7212	-2.81327			2.17	-0.17493	-0.00676	-1.16817			0.31357	0.11999	0	0
		1.89	-1.63089	-2.85613			2.18	-0.14323	-0.00332	-1.13992			0.31391	0.11907	0	0
		1.9	-1.55238	-2.86148			2.19	-0.0918	0.00044405	-1.09225			0.31425	0.1163	0	0
		1.91	-1.50478	-2.82764			2.2	-0.02841	0.00257	-1.03098			0.31459	0.1165	0	0
		1.92	-1.50288	-2.76298			2.21	0.03699	0.00159	-0.96461			0.31494	0.11687	0	0
		1.93	-1.55471	-2.68457			2.22	0.09427	-0.00288	-0.90284			0.31528	0.1186	0	0
		1.94	-1.65993	-2.61458			2.23	0.13502	-0.00991	-0.85507			0.31562	0.11908	0	0
		1.95	-1.80982	-2.57517			2.24	0.15401	-0.01723	-0.82876			0.31597	0.11737	0	0
		1.96	-1.98828	-2.58341			2.25	0.15008	-0.02166	-0.82826			0.31631	0.11444	0	0
		1.97	-2.17412	-2.64697			2.26	0.1261	-0.01983	-0.85407			0.31665	0.11327	0	0
		1.98	-2.34435	-2.76185			2.27	0.08819	-0.00888	-0.90293			0.317	0.11301	0	0
		1.99	-2.47747	-2.91273			2.28	0.04452	0.0128	-0.96828			0.31734	0.11099	0	0
		2	-2.55698	-3.0757			2.29	0.00376	0.04525	-1.04148			0.31769	0.11124	0	0
		2.01	-2.57387	-3.22317			2.3	-0.02615	0.08698	-1.11312			0.31804	0.1114	0	0
		2.02	-2.52839	-3.32966			2.31	-0.03893	0.13564	-1.17458			0.31838	0.11168	0	0
		2.03	-2.43012	-3.37728			2.32	-0.0302	0.18911	-1.21931			0.31873	0.11267	0	0
		2.04	-2.29695	-3.35981			2.33	0.00298	0.24665	-1.24367			0.31908	0.11178	0	0
		2.05	-2.15266	-3.28417			2.34	0.06286	0.31012	-1.24727			0.31942	0.10996	0	0
		2.06	-2.0235	-3.16932			2.35	0.15206	0.38472	-1.23266			0.31977	0.10877	0	0
		2.07	-1.93456	-3.04241			2.36	0.27445	0.47913	-1.20468			0.32012	0.1066	0	0
		2.08	-1.90598	-2.93306			2.37	0.43543	0.6048	-1.16938			0.32047	0.1047	0	0
		2.09	-1.9498	-2.86727			2.38	0.64158	0.77439	-1.13281			0.32082	0.10733	0	0
		2.1	-2.06804	-2.86175			2.39	0.89957	0.99947	-1.0999			0.32117	0.1092	0	0
		2.11	-2.25198	-2.92033			2.4	1.21435	1.28799	-1.07364			0.32152	0.1101	0	0
		2.12	-2.48287	-3.03291			2.41	1.58709	1.64193	-1.05484			0.32187	0.10978	0	0
		2.13	-2.73426	-3.17749			2.42	2.01329	2.0556	-1.04231			0.32222	0.10959	0	0
		2.14	-2.97524	-3.32451			2.43	2.48133	2.51483	-1.03349			0.32257	0.11015	0	0
		2.15	-3.17438	-3.44296			2.44	2.97216	2.99735	-1.0252			0.32292	0.10978	0	0
		2.16	-3.30396	-3.50667			2.45	3.46006	3.47457	-1.01451			0.32327	0.11096	0	0
		2.17	-3.34364	-3.49973			2.46	3.91473	3.91425	-0.99951			0.32363	0.10948	0	0
		2.18	-3.28327	-3.41969			2.47	4.30435	4.28414	-0.9798			0.32398	0.10843	0	0
		2.19	-3.12439	-3.27818			2.48	4.59925	4.55575	-0.9565			0.32433	0.10837	0	0
		2.2	-2.88037	-3.09839			2.49	4.77569	4.70776	-0.93207			0.32468	0.10923	0	0
		2.21	-2.57479	-2.91066			2.5	4.81899	4.72865	-0.90965			0.32504	0.10771	0	0
		2.22	-2.23866	-2.74645			2.51	4.72566	4.61791	-0.89225			0.32539	0.1092	0	0
		2.23	-1.90659	-2.63239			2.52	4.50404	4.38602	-0.88197			0.32575	0.10975	0	0
		2.24	-1.61235	-2.58549			2.53	4.17338	4.05298	-0.8796			0.3261	0.11036	0	0
		2.25	-1.38458	-2.61028			2.54	3.76146	3.64587	-0.88442			0.32646	0.11067	0	0
		2.26	-1.24289	-2.69853			2.55	3.30109	3.1955	-0.89441			0.32681	0.1119	0	0
		2.27	-1.195	-2.83152			2.56	2.82613	2.73273	-0.90659			0.32717	0.11053	0	0
		2.28	-1.23527	-2.98378			2.57	2.36756	2.28511	-0.91756			0.32753	0.10904	0	0
		2.29	-1.34452	-3.12779			2.58	1.95012	1.87435	-0.92422			0.32788	0.10939	0	0
		2.3	-1.49159	-3.23812			2.59	1.59027	1.51486	-0.92459			0.32824	0.10963	0	0
		2.31	-1.63609	-3.29436			2.6	1.29528	1.21374	-0.91846			0.3286	0.11192	0	0
		2.32	-1.73205	-3.28197			2.61	1.06393	0.97143	-0.9075			0.32895	0.10968	0	0
		2.33	-1.73251	-3.19113			2.62	0.88819	0.78307	-0.89488			0.32931	0.10955	0	0
		2.34	-1.59382	-3.01402			2.63	0.75583	0.64015	-0.88432			0.32967	0.10999	0	0
		2.35	-1.28006	-2.74142			2.64	0.65313	0.53226	-0.87913			0.33003	0.10963	0	0
		2.36	-0.76643	-2.35983			2.65	0.56752	0.44905	-0.88152			0.33039	0.10943	0	0
		2.37	-0.04196	-1.85024			2.66	0.48952	0.3819	-0.89238			0.33075	0.11033	0	0
		2.38	0.88929	-1.18911			2.67	0.41376	0.32496	-0.9112			0.33111	0.11424	0	0
		2.39	2.00801	-0.35205			2.68	0.33908	0.27525	-0.93617			0.33147	0.1129	0	0
		2.4	3.28079	0.6802			2.69	0.26787	0.23216	-0.96429			0.33183	0.11239	0	0
		2.41	4.66217	1.91473			2.7	0.20474	0.19669	-0.99195			0.3322	0.11315	0	0
		2.42	6.09762	3.33954			2.71	0.15507	0.17083	-1.01576			0.33256	0.11505	0	0
		2.43	7.52715	4.91846			2.72	0.12362	0.15716	-1.03355			0.33292	0.11487	0	0
		2.44	8.88889	6.5892			2.73	0.11354	0.1584	-1.04485			0.33328	0.11581	0	0
		2.45	10.1231	8.26566			2.74	0.12606	0.17693	-1.05087			0.33365	0.11676	0	0
		2.46	11.1755	9.84433			2.75	0.1605	0.21452	-1.05401			0.33401	0.11689	0	0
		2.47	12.0005	11.2146			2.76	0.21491	0.27211	-1.0572			0.33437	0.11709	0	0
		2.48	12.5637	12.2716			2.77	0.28682	0.3498	-1.06298			0.33474	0.1181	0	0
		2.49	12.8435	12.929			2.78	0.37393	0.4467	-1.07276			0.3351	0.1168	0	0
		2.5	12.8324	13.1306			2.79	0.4746	0.56078	-1.08619			0.33547	0.11706	0	0
		2.51	12.5367	12.8588			2.8	0.58785	0.68886	-1.10101			0.33583	0.11703	0	0
		2.52	11.9765	12.137			2.81	0.71297	0.82643	-1.11346			0.3362	0.11615	0	0
		2.53	11.1834	11.0275			2.82	0.84882	0.96776	-1.11894			0.33657	0.11496	0	0
		2.54	10.1994	9.62417			2.83	0.99298	1.10595	-1.11297			0.33693	0.1151	0	0
		2.55	9.07315	8.03979			2.84	1.14103	1.23325	-1.09222			0.3373	0.1169	0	0
		2.56	7.85782	6.39292			2.85	1.28616	1.34166	-1.0555			0.33767	0.1162	0	0
		2.57	6.60706	4.79332			2.86	1.41938	1.42369	-1.00431			0.33804	0.11517	0	0
		2.58	5.37198	3.33018			2.87	1.53029	1.47326	-0.94298			0.3384	0.11283	0	0
		2.59	4.19798	2.06387			2.88	1.60829	1.48645	-0.87816			0.33877	0.11595	0	0
		2.6	3.12217	1.02241			2.89	1.6442	1.46201	-0.81781			0.33914	0.1175	0	0
		2.61	2.17153	0.20336			2.9	1.63186	1.40168	-0.76982			0.33951	0.11626	0	0
		2.62	1.36185	-0.42058			2.91	1.56937	1.31001	-0.74064			0.33988	0.11549	0	0
		2.63	0.69762	-0.89248			2.92	1.45986	1.19394	-0.73408			0.34025	0.11351	0	0
		2.64	0.17309	-1.26129			2.93	1.31142	1.062	-0.75059			0.34062	0.11404	0	0
		2.65	-0.22599	-1.57229			2.94	1.13623	0.92335	-0.78712			0.34099	0.11633	0	0
		2.66	-0.51987	-1.85984			2.95	0.94908	0.78677	-0.83769			0.34137	0.11491	0	0
		2.67	-0.73175	-2.1433			2.96	0.7653	0.65976	-0.89447			0.34174	0.11693	0	0
		2.68	-0.88471	-2.42652			2.97	0.59873	0.5479	-0.94917			0.34211	0.12005	0	0
		2.69	-0.99886	-2.70004			2.98	0.45984	0.45441	-0.99457			0.34248	0.118	0	0
		2.7	-1.08894	-2.94599			2.99	0.35446	0.38015	-1.0257			0.34286	0.11543	0	0
		2.71	-1.16289	-3.14346			3	0.2833	0.32385	-1.04055			0.34323	0.12069	0	0
		2.72	-1.22121	-3.2737			3.01	0.24232	0.2827	-1.04038			0.3436	0.11977	0	0
		2.73	-1.25746	-3.32394			3.02	0.22387	0.25304	-1.02918			0.34398	0.12016	0	0
		2.74	-1.25973	-3.28881			3.03	0.21834	0.23103	-1.01268			0.34435	0.12316	0	0
		2.75	-1.21293	-3.17017			3.04	0.2161	0.21308	-0.99697			0.34473	0.12117	0	0
		2.76	-1.10154	-2.97488			3.05	0.20918	0.19631	-0.98714			0.34511	0.12197	0	0
		2.77	-0.91238	-2.71185			3.06	0.19259	0.17876	-0.98618			0.34548	0.12258	0	0
		2.78	-0.63749	-2.38929			3.07	0.16496	0.15952	-0.99456			0.34586	0.12364	0	0
		2.79	-0.27602	-2.01292			3.08	0.12843	0.13864	-1.01021			0.34624	0.12399	0	0
		2.8	0.16433	-1.58569			3.09	0.08781	0.11676	-1.02895			0.34661	0.12439	0	0
		2.81	0.66729	-1.10949			3.1	0.04937	0.09485	-1.04548			0.34699	0.12409	0	0
		2.82	1.20878	-0.58782			3.11	0.01932	0.07385	-1.05453			0.34737	0.12528	0	0
		2.83	1.75873	-0.02921			3.12	0.0025	0.05453	-1.05203			0.34775	0.1264	0	0
		2.84	2.28384	0.54964			3.13	0.00137	0.03744	-1.03607			0.34813	0.13252	0	0
		2.85	2.75044	1.12228			3.14	0.01561	0.02292	-1.00732			0.34851	0.12718	0	0
		2.86	3.1279	1.65307			3.15	0.04227	0.01106	-0.96879			0.34889	0.13113	0	0
		2.87	3.39137	2.09991			3.16	0.07653	0.00176	-0.92523			0.34927	0.13103	0	0
		2.88	3.52417	2.41944			3.17	0.1127	-0.00526	-0.88205			0.34965	0.13155	0	0
		2.89	3.51913	2.57305			3.18	0.1454	-0.01037	-0.84424			0.35003	0.13242	0	0
		2.9	3.37915	2.53395			3.19	0.17066	-0.01399	-0.81535			0.35041	0.13231	0	0
		2.91	3.11647	2.29217			3.2	0.18648	-0.01653	-0.79699			0.35079	0.13095	0	0
		2.92	2.75107	1.85813									0.35118	0.13162	0	0
		2.93	2.30863	1.26281									0.35156	0.12695	0	0
		2.94	1.8177	0.55443									0.35194	0.12636	0	0
		2.95	1.30688	-0.20748									0.35233	0.12627	0	0
		2.96	0.80241	-0.96009									0.35271	0.12338	0	0
		2.97	0.32596	-1.64602									0.35309	0.12341	0	0
		2.98	-0.10667	-2.22124									0.35348	0.12245	0	0
		2.99	-0.48614	-2.66045									0.35386	0.12139	0.1068	0.0146
		3	-0.80937	-2.95945									0.35425	0.12263	0.10761	0.01502
		3.01	-1.07877	-3.13415									0.35464	0.12403	0.10845	0.01558
		3.02	-1.30072	-3.21576									0.35502	0.1199	0.10931	0.01059
		3.03	-1.48409	-3.24421									0.35541	0.12204	0.11019	0.01186
		3.04	-1.63848	-3.25999									0.3558	0.12075	0.11106	0.00969
		3.05	-1.77289	-3.29702									0.35619	0.11955	0.11194	0.00762
		3.06	-1.89446	-3.37662									0.35657	0.12018	0.1128	0.00738
		3.07	-2.00789	-3.50493									0.35696	0.12133	0.11364	0.00769
		3.08	-2.11539	-3.67304									0.35735	0.11864	0.11444	0.00419
		3.09	-2.21683	-3.8602									0.35774	0.12014	0.11521	0.00493
		3.1	-2.31037	-4.03923									0.35813	0.12077	0.11594	0.00482
		3.11	-2.39339	-4.18285									0.35852	0.11994	0.11662	0.00332
		3.12	-2.46314	-4.26952									0.35891	0.11992	0.11724	0.00268
		3.13	-2.5177	-4.28783									0.35931	0.12171	0.11781	0.00391
		3.14	-2.55623	-4.23872									0.3597	0.12068	0.1183	0.00237
		3.15	-2.57943	-4.13453									0.36009	0.1198	0.11873	0.00107
		3.16	-2.58937	-3.99627									0.36048	0.12048	0.11908	0.0014
		3.17	-2.58909	-3.84899									0.36088	0.12114	0.11936	0.00178
		3.18	-2.58217	-3.71654									0.36127	0.12127	0.11954	0.00172
		3.19	-2.57213	-3.61681									0.36166	0.12063	0.11964	0.000988448
		3.2	-2.56186	-3.55897									0.36206	0.12121	0.11965	0.00156
		3.21	-2.55314	-3.54206									0.36245	0.12137	0.11957	0.0018
		3.22	-2.54649	-3.55627									0.36285	0.12028	0.11939	0.000889427
		3.23	-2.54099	-3.58606									0.36324	0.11983	0.11912	0.000702738
		3.24	-2.53464	-3.6138									0.36364	0.12015	0.11877	0.00138
		3.25	-2.52468	-3.62424									0.36404	0.11979	0.11833	0.00146
		3.26	-2.50815	-3.60754									0.36443	0.11844	0.11782	0.000624022
		3.27	-2.48224	-3.56108									0.36483	0.11665	0.11724	-0.000584735
		3.28	-2.44513	-3.48947									0.36523	0.1152	0.1166	-0.0014
		3.29	-2.39607	-3.40259									0.36563	0.11568	0.11593	-0.000249374
		3.3	-2.33573	-3.3125									0.36603	0.11533	0.11522	0.000103281
		3.31	-2.2663	-3.23									0.36643	0.1136	0.11451	-0.000911231
		3.32	-2.1912	-3.16144									0.36683	0.11168	0.11379	-0.00211
		3.33	-2.11496	-3.10672									0.36723	0.11033	0.11309	-0.00275
		3.34	-2.04254	-3.05926									0.36763	0.11123	0.11241	-0.00118
		3.35	-1.97906	-3.00691									0.36803	0.11028	0.11177	-0.00149
		3.36	-1.92907	-2.93516									0.36843	0.10915	0.11117	-0.00202
		3.37	-1.89636	-2.8303									0.36883	0.10822	0.11064	-0.00242
		3.38	-1.88312	-2.68298									0.36923	0.10686	0.11017	-0.0033
		3.39	-1.88999	-2.49074									0.36964	0.10686	0.10976	-0.0029
		3.4	-1.91567	-2.25891									0.37004	0.10559	0.10943	-0.00384
		3.41	-1.95694	-2									0.37044	0.10514	0.10918	-0.00404
		3.42	-2.0087	-1.73134									0.37085	0.10544	0.109	-0.00356
		3.43	-2.06423	-1.47164									0.37125	0.10534	0.1089	-0.00356
		3.44	-2.11573	-1.23715									0.37166	0.10546	0.10887	-0.00341
		3.45	-2.15461	-1.03844									0.37206	0.10625	0.10891	-0.00267
		3.46	-2.17237	-0.87821									0.37247	0.10525	0.10902	-0.00377
		3.47	-2.16138	-0.75086									0.37287	0.10338	0.10918	-0.0058
		3.48	-2.11546	-0.64378									0.37328	0.10304	0.10939	-0.00635
		3.49	-2.03098	-0.54027									0.37369	0.10387	0.10964	-0.00577
		3.5	-1.90733	-0.42307									0.3741	0.10511	0.10993	-0.00482
		3.51	-1.74743	-0.27815									0.3745	0.10382	0.11025	-0.00643
		3.52	-1.55784	-0.09793									0.37491	0.10476	0.11057	-0.00581
		3.53	-1.34857	0.1172									0.37532	0.1044	0.11091	-0.00651
		3.54	-1.13232	0.35851									0.37573	0.10437	0.11125	-0.00688
		3.55	-0.92363	0.6107									0.37614	0.10607	0.11158	-0.0055
		3.56	-0.73713	0.85466									0.37655	0.10643	0.11189	-0.00546
		3.57	-0.58585	1.07099									0.37696	0.1058	0.11219	-0.00638
		3.58	-0.47964	1.24334									0.37737	0.10753	0.11246	-0.00493
		3.59	-0.4232	1.36143									0.37779	0.10767	0.1127	-0.00503
		3.6	-0.41493	1.4225									0.3782	0.10459	0.11292	-0.00833
		3.61	-0.4462	1.43169									0.37861	0.10475	0.1131	-0.00836
		3.62	-0.50105	1.40076									0.37902	0.10825	0.11326	-0.00501
		3.63	-0.55736	1.34663									0.37944	0.10768	0.1134	-0.00571
		3.64	-0.58828	1.2887									0.37985	0.1068	0.11351	-0.00671
		3.65	-0.56475	1.24676									0.38027	0.10765	0.1136	-0.00595
		3.66	-0.45856	1.23945									0.38068	0.10578	0.11368	-0.0079
		3.67	-0.24537	1.28289									0.3811	0.10909	0.11374	-0.00466
		3.68	0.092	1.39037									0.38151	0.10771	0.1138	-0.00609
		3.69	0.56103	1.57233									0.38193	0.1066	0.11386	-0.00726
		3.7	1.15765	1.83616									0.38234	0.10854	0.11393	-0.00538
		3.71	1.86565	2.18586									0.38276	0.10881	0.114	-0.00519
		3.72	2.65707	2.62141									0.38318	0.10963	0.11409	-0.00446
		3.73	3.49436	3.13714									0.3836	0.10801	0.11419	-0.00618
		3.74	4.3331	3.72037									0.38402	0.1082	0.11431	-0.00612
		3.75	5.12606	4.35016									0.38444	0.10838	0.11446	-0.00609
		3.76	5.82746	4.9968									0.38486	0.10774	0.11463	-0.00689
		3.77	6.39724	5.62266									0.38528	0.10761	0.11483	-0.00722
		3.78	6.8049	6.18439									0.3857	0.10939	0.11505	-0.00566
		3.79	7.03221	6.63703									0.38612	0.10835	0.1153	-0.00695
		3.8	7.07479	6.93866									0.38654	0.11108	0.11557	-0.00449
		3.81	6.94209	7.05603									0.38696	0.11157	0.11587	-0.0043
		3.82	6.65606	6.96932									0.38738	0.11086	0.11618	-0.00532
		3.83	6.24818	6.67546									0.38781	0.11238	0.11652	-0.00414
		3.84	5.75593	6.18976									0.38823	0.11537	0.11686	-0.0015
		3.85	5.2183	5.5442									0.38865	0.11451	0.11722	-0.00272
		3.86	4.6719	4.78381									0.38908	0.11386	0.11759	-0.00372
		3.87	4.14696	3.96096									0.3895	0.11487	0.11795	-0.00309
		3.88	3.66481	3.12847									0.38993	0.11741	0.11831	-0.000905288
		3.89	3.23649	2.33276									0.39035	0.11714	0.11867	-0.00153
		3.9	2.86272	1.60858									0.39078	0.11591	0.119	-0.00309
		3.91	2.53527	0.976									0.3912	0.11667	0.11931	-0.00264
		3.92	2.23967	0.43944									0.39163	0.11838	0.11959	-0.00121
		3.93	1.95837	-0.00958									0.39206	0.1184	0.11984	-0.00143
		3.94	1.6742	-0.38812									0.39249	0.11829	0.12004	-0.00175
		3.95	1.37391	-0.71634									0.39292	0.1174	0.12019	-0.00279
		3.96	1.05036	-1.01157									0.39334	0.12073	0.12029	0.000437944
		3.97	0.70427	-1.28394									0.39377	0.11759	0.12034	-0.00275
		3.98	0.34427	-1.53374									0.3942	0.12057	0.12033	0.000246041
		3.99	-0.01431	-1.75163									0.39463	0.11712	0.12026	-0.00314
		4	-0.35142	-1.92097									0.39506	0.12008	0.12013	-5.12658e-05
		4.01	-0.64551	-2.02234									0.3955	0.11497	0.11995	-0.00498
		4.02	-0.87676	-2.03872									0.39593	0.11726	0.11972	-0.00246
		4.03	-1.03009	-1.96026									0.39636	0.11432	0.11944	-0.00512
		4.04	-1.09776	-1.78796									0.39679	0.11453	0.11911	-0.00458
		4.05	-1.08067	-1.53516									0.39723	0.11429	0.11874	-0.00445
		4.06	-0.98849	-1.22589									0.39766	0.11412	0.11835	-0.00422
		4.07	-0.83851	-0.89201									0.39809	0.11097	0.11793	-0.00696
		4.08	-0.65325	-0.56748									0.39853	0.11337	0.11749	-0.00412
		4.09	-0.45745	-0.28284									0.39896	0.11287	0.11704	-0.00417
		4.1	-0.27417	-0.05984									0.3994	0.11452	0.11659	-0.00207
		4.11	-0.12165	0.09234									0.39983	0.11249	0.11615	-0.00366
		4.12	-0.01046	0.17859									0.40027	0.10949	0.11573	-0.00625
		4.13	0.05837	0.2169									0.40071	0.10971	0.11534	-0.00563
		4.14	0.09386	0.23523									0.40115	0.11215	0.11499	-0.00284
		4.15	0.11373	0.2667									0.40158	0.11043	0.11468	-0.00425
		4.16	0.14271	0.34423									0.40202	0.11001	0.11442	-0.00441
		4.17	0.20861	0.49556									0.40246	0.10753	0.11423	-0.00669
		4.18	0.33906	0.73939									0.4029	0.11022	0.1141	-0.00387
		4.19	0.55703	1.08375									0.40334	0.11305	0.11404	-0.000994313
		4.2	0.87761	1.52589									0.40378	0.11069	0.11406	-0.00337
		4.21	1.3055	2.05398									0.40422	0.11397	0.11415	-0.000171768
		4.22	1.83352	2.65049									0.40466	0.11301	0.11431	-0.00129
		4.23	2.44295	3.29474									0.4051	0.11162	0.11454	-0.00292
		4.24	3.10487	3.96656									0.40555	0.11387	0.11483	-0.000964019
		4.25	3.78314	4.64763									0.40599	0.11269	0.11518	-0.0025
		4.26	4.43816	5.32212									0.40643	0.11457	0.11559	-0.00102
		4.27	5.0305	5.97645									0.40688	0.11599	0.11604	-4.41721e-05
		4.28	5.5253	6.59746									0.40732	0.11793	0.11652	0.00141
		4.29	5.89524	7.17068									0.40777	0.11656	0.11704	-0.000471078
		4.3	6.12304	7.67927									0.40821	0.12187	0.11757	0.0043
		4.31	6.2026	8.10316									0.40866	0.12033	0.11812	0.00221
		4.32	6.13879	8.42									0.4091	0.11864	0.11868	-4.1336e-05
		4.33	5.9461	8.60696									0.40955	0.1217	0.11924	0.00246
		4.34	5.64635	8.64377									0.41	0.12403	0.11981	0.00422
		4.35	5.26571	8.51569									0.41044	0.12425	0.12038	0.00387
		4.36	4.8317	8.21669									0.41089	0.1253	0.12095	0.00435
		4.37	4.37027	7.75115									0.41134	0.12466	0.12151	0.00315
		4.38	3.9035	7.13492									0.41179	0.12555	0.12206	0.00349
		4.39	3.44824	6.39414									0.41224	0.12907	0.12259	0.00648
		4.4	3.01526	5.56292									0.41269	0.12892	0.12311	0.00582
		4.41	2.60989	4.67999									0.41314	0.12762	0.12359	0.00402
		4.42	2.23271	3.78452									0.41359	0.12895	0.12405	0.00491
		4.43	1.88132	2.91224									0.41404	0.1281	0.12446	0.00364
		4.44	1.55194	2.09239									0.4145	0.12961	0.12483	0.00478
		4.45	1.24086	1.34523									0.41495	0.12744	0.12513	0.00231
		4.46	0.94579	0.68176									0.4154	0.12954	0.12537	0.00418
		4.47	0.66646	0.10373									0.41585	0.12968	0.12552	0.00415
		4.48	0.40491	-0.39476									0.41631	0.13144	0.12559	0.00585
		4.49	0.1647	-0.82497									0.41676	0.1317	0.12557	0.00613
		4.5	-0.04957	-1.20133									0.41722	0.13265	0.12543	0.00721
		4.51	-0.23351	-1.53904									0.41767	0.13386	0.12519	0.00867
		4.52	-0.38391	-1.85249									0.41813	0.13385	0.12484	0.00901
		4.53	-0.49963	-2.15366									0.41859	0.1329	0.12437	0.00853
		4.54	-0.58196	-2.45161									0.41904	0.133	0.1238	0.0092
		4.55	-0.63465	-2.75216									0.4195	0.13263	0.12312	0.0095
		4.56	-0.66369	-3.05763									0.41996	0.12917	0.12235	0.00682
		4.57	-0.67607	-3.36723									0.42042	0.1272	0.1215	0.0057
		4.58	-0.67913	-3.67728									0.42088	0.12827	0.12057	0.00769
		4.59	-0.67943	-3.98173									0.42134	0.12748	0.1196	0.00789
		4.6	-0.68187	-4.2728									0.4218	0.12694	0.11858	0.00836
		4.61	-0.68915	-4.54143									0.42226	0.12378	0.11755	0.00623
		4.62	-0.70157	-4.7788									0.42272	0.11973	0.11652	0.00322
		4.63	-0.71747	-4.97697									0.42318	0.11956	0.11549	0.00407
		4.64	-0.73371	-5.13047									0.42364	0.11773	0.1145	0.00322
		4.65	-0.74664	-5.23695									0.42411	0.11764	0.11356	0.00408
		4.66	-0.75295	-5.29798									0.42457	0.11704	0.11267	0.00437
		4.67	-0.75066	-5.3192									0.42503	0.11553	0.11185	0.00367
		4.68	-0.7394	-5.30944									0.4255	0.11381	0.11111	0.0027
		4.69	-0.7207	-5.27969									0.42596	0.11188	0.11045	0.00143
		4.7	-0.69768	-5.24159									0.42643	0.11082	0.10988	0.000936973
		4.71	-0.67427	-5.20529									0.42689	0.11011	0.10941	0.000703704
		4.72	-0.6543	-5.17802									0.42736	0.11042	0.10903	0.0014
		4.73	-0.64041	-5.16308									0.42783	0.10929	0.10875	0.000543193
		4.74	-0.6333	-5.15888									0.42829	0.10843	0.10856	-0.000133041
		4.75	-0.63083	-5.15988									0.42876	0.10807	0.10848	-0.000411473
		4.76	-0.62782	-5.15712									0.42923	0.10782	0.10849	-0.000672065
		4.77	-0.61656	-5.13994									0.4297	0.10839	0.1086	-0.000211664
		4.78	-0.58758	-5.09757									0.43017	0.10873	0.10881	-7.18186e-05
		4.79	-0.53067	-5.02029									0.43064	0.10921	0.10911	0.000104083
		4.8	-0.43649	-4.90006									0.43111	0.10921	0.1095	-0.00029254
		4.81	-0.29788	-4.73089									0.43158	0.10954	0.10999	-0.000450467
		4.82	-0.11112	-4.50797									0.43205	0.1087	0.11056	-0.00186
		4.83	0.12332	-4.22682									0.43252	0.1079	0.11122	-0.00332
		4.84	0.40077	-3.88232									0.433	0.10886	0.11196	-0.0031
		4.85	0.71266	-3.46776									0.43347	0.11033	0.11277	-0.00244
		4.86	1.04786	-2.97547									0.43394	0.11226	0.11364	-0.00138
		4.87	1.39386	-2.39712									0.43442	0.11394	0.11456	-0.000617757
		4.88	1.73851	-1.7259									0.43489	0.11522	0.11552	-0.000305594
		4.89	2.07173	-0.95885									0.43537	0.11602	0.11651	-0.000494214
		4.9	2.3866	-0.09889									0.43584	0.1165	0.11751	-0.00101
		4.91	2.68	0.84304									0.43632	0.11658	0.1185	-0.00192
		4.92	2.95257	1.84715									0.43679	0.11853	0.11946	-0.000925968
		4.93	3.20806	2.88543									0.43727	0.12096	0.12038	0.000575419
		4.94	3.45178	3.92351									0.43775	0.11998	0.12124	-0.00127
		4.95	3.68908	4.92382									0.43823	0.11973	0.12203	-0.00229
		4.96	3.92334	5.84957									0.43871	0.12061	0.12272	-0.00211
		4.97	4.15459	6.66891									0.43919	0.12111	0.12331	-0.00219
		4.98	4.37827	7.35801									0.43967	0.12166	0.12378	-0.00212
		4.99	4.58548	7.90362									0.44015	0.12142	0.12413	-0.00271
		5	4.76324	8.30329									0.44063	0.12131	0.12436	-0.00305
		5.01	4.89629	8.56436									0.44111	0.12079	0.12445	-0.00366
		5.02	4.96959	8.70173									0.44159	0.1208	0.12442	-0.00362
		5.03	4.9705	8.73414									0.44207	0.11923	0.12427	-0.00504
		5.04	4.89195	8.68126									0.44256	0.11773	0.124	-0.00627
		5.05	4.73433	8.5609									0.44304	0.11887	0.12361	-0.00474
		5.06	4.50684	8.38741									0.44352	0.11878	0.12313	-0.00435
		5.07	4.22769	8.17145									0.44401	0.11708	0.12255	-0.00547
		5.08	3.9228	7.92139									0.44449	0.11584	0.1219	-0.00605
		5.09	3.62358	7.64479									0.44498	0.11642	0.12118	-0.00477
		5.1	3.36318	7.35069									0.44547	0.11481	0.12042	-0.0056
		5.11	3.17275	7.05063									0.44595	0.11408	0.11963	-0.00555
		5.12	3.07682	6.75936									0.44644	0.11426	0.11882	-0.00456
		5.13	3.08991	6.49296									0.44693	0.11431	0.11802	-0.00371
		5.14	3.21367	6.26656									0.44742	0.11295	0.11724	-0.00428
		5.15	3.43568	6.09085									0.4479	0.11253	0.11649	-0.00396
		5.16	3.73006	5.96823									0.44839	0.11319	0.11581	-0.00261
		5.17	4.0597	5.89012									0.44888	0.11092	0.1152	-0.00427
		5.18	4.38005	5.83612									0.44937	0.11129	0.11467	-0.00338
		5.19	4.64425	5.77498									0.44987	0.11207	0.11425	-0.00218
		5.2	4.80838	5.66836									0.45036	0.11185	0.11394	-0.00209
		5.21	4.83695	5.47625									0.45085	0.11358	0.11376	-0.000182299
		5.22	4.70743	5.16394									0.45134	0.11129	0.11371	-0.00242
		5.23	4.41318	4.70819									0.45184	0.11304	0.1138	-0.000762537
		5.24	3.96448	4.10295									0.45233	0.11369	0.11402	-0.000332904
		5.25	3.38776	3.36159									0.45282	0.11445	0.11438	7.0894e-05
		5.26	2.72288	2.51685									0.45332	0.11451	0.11486	-0.000346978
		5.27	2.01804	1.61692									0.45381	0.11332	0.11545	-0.00213
		5.28	1.32482	0.71898									0.45431	0.11453	0.11614	-0.00161
		5.29	0.69185	-0.119									0.45481	0.11755	0.11691	0.000637815
		5.3	0.15948	-0.84702									0.4553	0.11965	0.11774	0.00191
		5.31	-0.24477	-1.43022									0.4558	0.12076	0.11859	0.00217
		5.32	-0.50876	-1.85354									0.4563	0.11947	0.11945	1.82581e-05
		5.33	-0.63653	-2.12345									0.4568	0.11976	0.12027	-0.00050995
		5.34	-0.64707	-2.26532									0.4573	0.1233	0.12104	0.00226
		5.35	-0.57095	-2.3182									0.4578	0.12674	0.12172	0.00502
		5.36	-0.44601	-2.32723									0.4583	0.1282	0.12228	0.00591
		5.37	-0.31159	-2.33561									0.4588	0.12905	0.12272	0.00634
		5.38	-0.20391	-2.37694									0.4593	0.12947	0.12301	0.00646
		5.39	-0.15083	-2.47036									0.4598	0.13118	0.12315	0.00803
		5.4	-0.16894	-2.61814									0.4603	0.13201	0.12315	0.00886
		5.41	-0.26178	-2.80742									0.46081	0.13111	0.12302	0.00808
		5.42	-0.42034	-3.01393									0.46131	0.12978	0.12278	0.007
		5.43	-0.62512	-3.20869									0.46181	0.13053	0.12246	0.00807
		5.44	-0.84942	-3.36438									0.46232	0.12909	0.12208	0.00701
		5.45	-1.06407	-3.46212									0.46282	0.12955	0.12169	0.00786
		5.46	-1.24181	-3.49516									0.46333	0.12764	0.12132	0.00632
		5.47	-1.36143	-3.47071									0.46384	0.12732	0.121	0.00632
		5.48	-1.41079	-3.40863									0.46434	0.12751	0.12078	0.00673
		5.49	-1.38867	-3.33743									0.46485	0.12504	0.12068	0.00436
		5.5	-1.30432	-3.28884									0.46536	0.12686	0.12073	0.00613
		5.51	-1.17606	-3.2915									0.46587	0.12469	0.12096	0.00373
		5.52	-1.02788	-3.36587									0.46638	0.12592	0.12137	0.00455
		5.53	-0.88603	-3.52044									0.46689	0.12612	0.12199	0.00413
		5.54	-0.77418	-3.7504									0.4674	0.12658	0.12281	0.00378
		5.55	-0.7104	-4.03878									0.46791	0.12852	0.12381	0.00471
		5.56	-0.70367	-4.35983									0.46842	0.132	0.12499	0.00702
		5.57	-0.75291	-4.68376									0.46893	0.13372	0.12631	0.00742
		5.58	-0.84681	-4.98141									0.46945	0.13427	0.12773	0.00654
		5.59	-0.96556	-5.22927									0.46996	0.139	0.12922	0.00978
		5.6	-1.08383	-5.41205									0.47047	0.14431	0.13072	0.01359
		5.61	-1.17452	-5.52456									0.47099	0.14634	0.13216	0.01417
		5.62	-1.2129	-5.57042									0.4715	0.14725	0.13351	0.01374
		5.63	-1.18044	-5.5606									0.47202	0.14926	0.1347	0.01456
		5.64	-1.06732	-5.50955									0.47253	0.15035	0.13569	0.01467
		5.65	-0.87462	-5.43268									0.47305	0.15478	0.13643	0.01834
		5.66	-0.61387	-5.34257									0.47357	0.15525	0.13691	0.01834
		5.67	-0.30594	-5.24775									0.47408	0.15774	0.1371	0.02064
		5.68	0.02198	-5.15195									0.4746	0.15579	0.137	0.01879
		5.69	0.33955	-5.0546									0.47512	0.15626	0.1366	0.01966
		5.7	0.61779	-4.95244									0.47564	0.15591	0.13592	0.01999
		5.71	0.83234	-4.84175									0.47616	0.15627	0.13496	0.02131
		5.72	0.9668	-4.72007									0.47668	0.15312	0.13376	0.01936
		5.73	1.01445	-4.58774									0.4772	0.15361	0.13233	0.02128
		5.74	0.97866	-4.44856									0.47772	0.14896	0.13072	0.01825
		5.75	0.87211	-4.30925									0.47825	0.14839	0.12896	0.01944
		5.76	0.71422	-4.17866									0.47877	0.14525	0.1271	0.01815
		5.77	0.52826	-4.066									0.47929	0.14095	0.1252	0.01575
		5.78	0.3378	-3.97887									0.47982	0.13688	0.12329	0.01359
		5.79	0.16331	-3.92242									0.48034	0.13294	0.12142	0.01152
		5.8	0.01937	-3.89767									0.48087	0.13016	0.11963	0.01052
		5.81	-0.08713	-3.90184									0.48139	0.12717	0.11796	0.00921
		5.82	-0.15748	-3.92856									0.48192	0.12491	0.11643	0.00848
		5.83	-0.20014	-3.96867									0.48245	0.12009	0.11507	0.00502
		5.84	-0.22919	-4.01186									0.48297	0.11922	0.11389	0.00533
		5.85	-0.26116	-4.04773									0.4835	0.118	0.11291	0.00509
		5.86	-0.31237	-4.06684									0.48403	0.1166	0.11212	0.00448
		5.87	-0.39543	-4.06188									0.48456	0.11477	0.11153	0.00325
		5.88	-0.51724	-4.02783									0.48509	0.11277	0.11112	0.00164
		5.89	-0.67757	-3.96194									0.48562	0.11244	0.1109	0.00154
		5.9	-0.86832	-3.86366									0.48615	0.11279	0.11085	0.00194
		5.91	-1.07516	-3.73403									0.48668	0.1109	0.11095	-4.82667e-05
		5.92	-1.27896	-3.57557									0.48721	0.11048	0.11118	-0.00070342
		5.93	-1.4589	-3.39122									0.48775	0.10906	0.11153	-0.00247
		5.94	-1.59552	-3.18444									0.48828	0.11036	0.11198	-0.00162
		5.95	-1.67358	-2.95869									0.48881	0.10968	0.11251	-0.00283
		5.96	-1.68461	-2.71691									0.48935	0.11234	0.11311	-0.000765322
		5.97	-1.62822	-2.46155									0.48988	0.11113	0.11375	-0.00262
		5.98	-1.51246	-2.19427									0.49042	0.1123	0.11443	-0.00212
		5.99	-1.35261	-1.9159									0.49096	0.11413	0.11512	-0.000983304
		6	-1.1696	-1.6265									0.49149	0.11344	0.11581	-0.00238
		6.01	-0.98678	-1.32591									0.49203	0.11367	0.1165	-0.00283
		6.02	-0.82679	-1.01402									0.49257	0.11283	0.11719	-0.00435
		6.03	-0.70846	-0.69125									0.49311	0.1133	0.11785	-0.00456
		6.04	-0.64429	-0.3598									0.49365	0.11184	0.11851	-0.00667
		6.05	-0.63843	-0.02369									0.49419	0.11406	0.11914	-0.00508
		6.06	-0.68593	0.31113									0.49473	0.11469	0.11976	-0.00507
		6.07	-0.77382	0.6365									0.49527	0.11465	0.12036	-0.00571
		6.08	-0.8823	0.94338									0.49581	0.11582	0.12094	-0.00512
		6.09	-0.98739	1.22266									0.49635	0.11597	0.1215	-0.00553
		6.1	-1.0641	1.46703									0.49689	0.11665	0.12204	-0.00539
		6.11	-1.08971	1.67204									0.49744	0.1191	0.12254	-0.00344
		6.12	-1.04639	1.83783									0.49798	0.11935	0.123	-0.00366
		6.13	-0.92347	1.96941									0.49853	0.12076	0.12341	-0.00266
		6.14	-0.71889	2.07627									0.49907	0.12248	0.12377	-0.00128
		6.15	-0.43907	2.17135									0.49962	0.12218	0.12405	-0.00186
		6.16	-0.09829	2.26917									0.50016	0.12261	0.12425	-0.00163
		6.17	0.2832	2.38292									0.50071	0.12106	0.12436	-0.0033
		6.18	0.68146	2.52191									0.50126	0.12136	0.12438	-0.00302
		6.19	1.07163	2.68955									0.50181	0.12049	0.12431	-0.00383
		6.2	1.43075	2.88141									0.50235	0.12039	0.12415	-0.00376
		6.21	1.73936	3.0856									0.5029	0.12081	0.1239	-0.00309
		6.22	1.98382	3.28345									0.50345	0.11935	0.12356	-0.00421
		6.23	2.15681	3.45165									0.504	0.11981	0.12314	-0.00333
		6.24	2.25723	3.56577									0.50456	0.11824	0.12265	-0.0044
		6.25	2.2898	3.60314									0.50511	0.11681	0.12208	-0.00527
		6.26	2.26385	3.54626									0.50566	0.11441	0.12146	-0.00705
		6.27	2.19129	3.38522									0.50621	0.11449	0.12077	-0.00628
		6.28	2.08536	3.11849									0.50677	0.11277	0.12004	-0.00727
		6.29	1.95917	2.75315									0.50732	0.11309	0.11927	-0.00618
		6.3	1.82419	2.30332									0.50788	0.11234	0.11846	-0.00611
		6.31	1.68977	1.78768									0.50843	0.11132	0.11761	-0.00629
		6.32	1.56263	1.22687									0.50899	0.11129	0.11675	-0.00545
		6.33	1.4471	0.64054									0.50954	0.11004	0.11586	-0.00582
		6.34	1.34572	0.04583									0.5101	0.11009	0.11496	-0.00487
		6.35	1.25942	-0.54458									0.51066	0.11002	0.11406	-0.00404
		6.36	1.18892	-1.12161									0.51122	0.10847	0.11316	-0.00469
		6.37	1.13443	-1.67979									0.51178	0.10795	0.11226	-0.00431
		6.38	1.09698	-2.21465									0.51234	0.1075	0.11138	-0.00388
		6.39	1.07807	-2.72195									0.5129	0.10757	0.11051	-0.00294
		6.4	1.07984	-3.1949									0.51346	0.10652	0.10967	-0.00315
		6.41	1.10482	-3.62395									0.51402	0.10512	0.10884	-0.00372
		6.42	1.15607	-3.99596									0.51458	0.10361	0.10804	-0.00443
		6.43	1.23623	-4.29489									0.51515	0.10389	0.10727	-0.00337
		6.44	1.34766	-4.50322									0.51571	0.10141	0.10651	-0.00511
		6.45	1.49217	-4.60337									0.51627	0.10087	0.10579	-0.00492
		6.46	1.67072	-4.57991									0.51684	0.10217	0.10509	-0.00292
		6.47	1.88354	-4.42109									0.5174	0.10087	0.10441	-0.00354
		6.48	2.12966	-4.12033									0.51797	0.10033	0.10376	-0.00343
		6.49	2.40724	-3.67673									0.51854	0.10058	0.10313	-0.00255
		6.5	2.71306	-3.09585									0.5191	0.09975	0.10254	-0.00279
		6.51	3.04235	-2.38892									0.51967	0.09995	0.10198	-0.00203
		6.52	3.38854	-1.57313									0.52024	0.09946	0.10146	-0.00199
		6.53	3.74295	-0.67061									0.52081	0.09998	0.10097	-0.000996304
		6.54	4.09423	0.29181									0.52138	0.09976	0.10053	-0.000769895
		6.55	4.42906	1.28318									0.52195	0.09829	0.10013	-0.00185
		6.56	4.73183	2.26967									0.52252	0.09806	0.09979	-0.00173
		6.57	4.98547	3.215									0.52309	0.09603	0.09949	-0.00346
		6.58	5.17264	4.08239									0.52366	0.09633	0.09924	-0.00292
		6.59	5.27705	4.83673									0.52424	0.09779	0.09905	-0.00126
		6.6	5.28498	5.44651									0.52481	0.09724	0.09889	-0.00166
		6.61	5.18694	5.88662									0.52538	0.09627	0.09879	-0.00252
		6.62	4.97936	6.14114									0.52596	0.09602	0.09873	-0.0027
		6.63	4.66541	6.20443									0.52653	0.09753	0.09871	-0.00118
		6.64	4.25583	6.08252									0.52711	0.1	0.09873	0.00127
		6.65	3.7683	5.79241									0.52769	0.09893	0.09879	0.000135975
		6.66	3.22668	5.36025									0.52826	0.09856	0.09889	-0.000334352
		6.67	2.65926	4.81856									0.52884	0.09844	0.09902	-0.000585919
		6.68	2.09563	4.20223									0.52942	0.09788	0.09919	-0.00131
		6.69	1.56476	3.54493									0.53	0.09983	0.0994	0.000431396
		6.7	1.09132	2.87528									0.53058	0.10054	0.09965	0.000893275
		6.71	0.69377	2.21464									0.53116	0.09998	0.09993	4.41287e-05
		6.72	0.38197	1.57594									0.53174	0.09934	0.10026	-0.000922978
		6.73	0.15632	0.96462									0.53232	0.09859	0.10063	-0.00204
		6.74	0.00814	0.38									0.53291	0.09871	0.10105	-0.00234
		6.75	-0.07943	-0.18159									0.53349	0.10008	0.10152	-0.00144
		6.76	-0.12869	-0.72329									0.53407	0.10069	0.10206	-0.00137
		6.77	-0.165	-1.24555									0.53466	0.0993	0.10265	-0.00336
		6.78	-0.21287	-1.744									0.53524	0.09938	0.10333	-0.00395
		6.79	-0.29283	-2.20934									0.53583	0.10091	0.10408	-0.00317
		6.8	-0.4187	-2.62838									0.53641	0.10123	0.10493	-0.0037
		6.81	-0.59561	-2.98663									0.537	0.10249	0.10587	-0.00338
		6.82	-0.81926	-3.27104									0.53759	0.10329	0.10692	-0.00362
		6.83	-1.07622	-3.47315									0.53818	0.10301	0.10807	-0.00507
		6.84	-1.34632	-3.59154									0.53877	0.10488	0.10933	-0.00446
		6.85	-1.60472	-3.63243									0.53935	0.10565	0.11071	-0.00506
		6.86	-1.8259	-3.60918									0.53994	0.10585	0.11219	-0.00634
		6.87	-1.98686	-3.54005									0.54054	0.10733	0.11377	-0.00644
		6.88	-2.07055	-3.44469									0.54113	0.1088	0.11545	-0.00664
		6.89	-2.06863	-3.34084									0.54172	0.11154	0.1172	-0.00566
		6.9	-1.98236	-3.24036									0.54231	0.11405	0.11902	-0.00497
		6.91	-1.8232	-3.14695									0.54291	0.11614	0.12088	-0.00474
		6.92	-1.61105	-3.056									0.5435	0.11736	0.12275	-0.00539
		6.93	-1.37198	-2.95501									0.54409	0.11758	0.12461	-0.00702
		6.94	-1.13478	-2.82701									0.54469	0.11935	0.12642	-0.00706
		6.95	-0.92746	-2.65362									0.54529	0.12142	0.12815	-0.00672
		6.96	-0.77331	-2.42017									0.54588	0.12358	0.12976	-0.00618
		6.97	-0.68793	-2.11828									0.54648	0.12509	0.13123	-0.00613
		6.98	-0.67731	-1.74881									0.54708	0.12584	0.13251	-0.00666
		6.99	-0.73719	-1.32201									0.54768	0.12564	0.13357	-0.00793
		7	-0.85357	-0.85612									0.54828	0.12744	0.1344	-0.00696
		7.01	-1.00482	-0.37401									0.54888	0.12718	0.13496	-0.00778
		7.02	-1.16464	0.10044									0.54948	0.12778	0.13525	-0.00746
		7.03	-1.30585	0.54679									0.55008	0.12917	0.13525	-0.00609
		7.04	-1.40356	0.95161									0.55068	0.12759	0.13499	-0.0074
		7.05	-1.43935	1.31009									0.55128	0.12571	0.13445	-0.00874
		7.06	-1.40276	1.62658									0.55189	0.12558	0.13368	-0.0081
		7.07	-1.29324	1.91259									0.55249	0.12467	0.13269	-0.00801
		7.08	-1.11972	2.18312									0.55309	0.12453	0.13151	-0.00698
		7.09	-0.8994	2.45343									0.5537	0.12329	0.13017	-0.00688
		7.1	-0.65501	2.73423									0.55431	0.1226	0.12871	-0.00611
		7.11	-0.41203	3.02874									0.55491	0.12052	0.12716	-0.00664
		7.12	-0.19494	3.33188									0.55552	0.11976	0.12555	-0.00579
		7.13	-0.02425	3.6298									0.55613	0.11987	0.1239	-0.00403
		7.14	0.08657	3.90323									0.55674	0.11929	0.12224	-0.00295
		7.15	0.13198	4.13012									0.55735	0.11673	0.12057	-0.00384
		7.16	0.11549	4.29088									0.55796	0.11698	0.11893	-0.00195
		7.17	0.04815	4.37168									0.55857	0.11601	0.11731	-0.0013
		7.18	-0.05291	4.36784									0.55918	0.11347	0.11573	-0.00226
		7.19	-0.16727	4.28464									0.55979	0.11366	0.1142	-0.000538885
		7.2	-0.27387	4.13633									0.5604	0.11006	0.11271	-0.00265
		7.21	-0.35457	3.94406									0.56102	0.10951	0.11128	-0.00177
		7.22	-0.3958	3.73176									0.56163	0.10866	0.1099	-0.00124
		7.23	-0.39038	3.52154									0.56224	0.10727	0.10858	-0.00131
		7.24	-0.33829	3.33034									0.56286	0.10697	0.10733	-0.000366471
		7.25	-0.24567	3.16719									0.56348	0.10677	0.10615	0.000619398
		7.26	-0.1239	3.03211									0.56409	0.10331	0.10505	-0.00173
		7.27	0.01308	2.91734									0.56471	0.10289	0.10402	-0.00114
		7.28	0.15061	2.81022									0.56533	0.10425	0.10308	0.00116
		7.29	0.27631	2.69671									0.56595	0.10277	0.10224	0.00053864
		7.3	0.38148	2.56568									0.56657	0.10335	0.10148	0.00186
		7.31	0.46271	2.41217									0.56719	0.10384	0.10082	0.00302
		7.32	0.52215	2.23988									0.56781	0.10089	0.10027	0.00062517
		7.33	0.56667	2.061									0.56843	0.10255	0.09981	0.00274
		7.34	0.60705	1.89488									0.56905	0.10224	0.09946	0.00278
		7.35	0.65543	1.76474									0.56967	0.10038	0.09922	0.00116
		7.36	0.72361	1.69317									0.5703	0.09963	0.09909	0.000540121
		7.37	0.82086	1.6982									0.57092	0.10018	0.09907	0.00111
		7.38	0.9521	1.78871									0.57155	0.10139	0.09916	0.00223
		7.39	1.11711	1.96283									0.57217	0.10049	0.09937	0.00113
		7.4	1.31066	2.20702									0.5728	0.09929	0.09968	-0.000390974
		7.41	1.5227	2.49772									0.57343	0.09837	0.10011	-0.00175
		7.42	1.73998	2.80494									0.57405	0.10002	0.10066	-0.000633196
		7.43	1.94823	3.09599									0.57468	0.1015	0.10131	0.000185785
		7.44	2.13374	3.34116									0.57531	0.10039	0.10208	-0.0017
		7.45	2.28578	3.51731									0.57594	0.10394	0.10296	0.000978163
		7.46	2.39769	3.6111									0.57657	0.10482	0.10395	0.000866837
		7.47	2.46773	3.62074									0.5772	0.10434	0.10505	-0.000709692
		7.48	2.49942	3.55483									0.57783	0.10504	0.10626	-0.00122
		7.49	2.50036	3.43047									0.57847	0.10469	0.10758	-0.00289
		7.5	2.48133	3.26984									0.5791	0.10529	0.10901	-0.00372
		7.51	2.45383	3.0956									0.57973	0.10808	0.11055	-0.00247
		7.52	2.42874	2.92768									0.58037	0.10998	0.11221	-0.00222
		7.53	2.41425	2.77972									0.581	0.11042	0.11397	-0.00355
		7.54	2.41467	2.65757									0.58164	0.11402	0.11584	-0.00183
		7.55	2.42959	2.55917									0.58228	0.11348	0.11782	-0.00434
		7.56	2.45414	2.47562									0.58291	0.11724	0.11988	-0.00264
		7.57	2.48005	2.3938									0.58355	0.11884	0.12203	-0.00319
		7.58	2.4965	2.29931									0.58419	0.12238	0.12423	-0.00185
		7.59	2.49222	2.17931									0.58483	0.1264	0.12646	-5.97759e-05
		7.6	2.45739	2.02485									0.58547	0.12742	0.12868	-0.00126
		7.61	2.38476	1.83195									0.58611	0.13061	0.13086	-0.000252412
		7.62	2.27137	1.60224									0.58675	0.13326	0.13294	0.000322801
		7.63	2.11866	1.34182									0.5874	0.13408	0.13488	-0.000802643
		7.64	1.93231	1.05918									0.58804	0.13668	0.13663	5.38771e-05
		7.65	1.72143	0.76353									0.58868	0.13742	0.13814	-0.000715834
		7.66	1.49696	0.46239									0.58933	0.13889	0.13937	-0.000480437
		7.67	1.27049	0.16067									0.58997	0.14197	0.1403	0.00167
		7.68	1.05184	-0.14027									0.59062	0.14243	0.14091	0.00152
		7.69	0.84835	-0.4423									0.59126	0.14429	0.14119	0.00309
		7.7	0.66377	-0.74881									0.59191	0.1432	0.14118	0.00202
		7.71	0.498	-1.06308									0.59256	0.1433	0.14088	0.00241
		7.72	0.34778	-1.38651									0.59321	0.1433	0.14036	0.00294
		7.73	0.20736	-1.71691									0.59386	0.14184	0.13965	0.00218
		7.74	0.07038	-2.04774									0.59451	0.14332	0.13882	0.00449
		7.75	-0.06847	-2.36796									0.59516	0.14394	0.13793	0.00601
		7.76	-0.21237	-2.66372									0.59581	0.14198	0.13703	0.00495
		7.77	-0.36075	-2.91991									0.59646	0.14093	0.13618	0.00475
		7.78	-0.50904	-3.12253									0.59712	0.13849	0.13542	0.00307
		7.79	-0.64888	-3.26167									0.59777	0.14076	0.13478	0.00598
		7.8	-0.76889	-3.3326									0.59842	0.13884	0.1343	0.00453
		7.81	-0.85678	-3.33763									0.59908	0.1404	0.134	0.0064
		7.82	-0.90037	-3.28505									0.59974	0.14108	0.13388	0.0072
		7.83	-0.89062	-3.18816									0.60039	0.14341	0.13394	0.00947
		7.84	-0.82287	-3.06332									0.60105	0.14111	0.13417	0.00694
		7.85	-0.69808	-2.92643									0.60171	0.14231	0.13456	0.00776
		7.86	-0.52377	-2.7908									0.60237	0.14641	0.13509	0.01132
		7.87	-0.31284	-2.66452									0.60303	0.14532	0.13573	0.00958
		7.88	-0.08341	-2.54944									0.60369	0.14531	0.13646	0.00885
		7.89	0.14447	-2.44152									0.60435	0.1434	0.13726	0.00614
		7.9	0.35014	-2.33148									0.60501	0.14407	0.13809	0.00598
		7.91	0.5157	-2.20784									0.60567	0.14322	0.13893	0.00429
		7.92	0.62789	-2.05925									0.60633	0.14302	0.13976	0.00326
		7.93	0.68047	-1.87805									0.607	0.14486	0.14056	0.0043
		7.94	0.67419	-1.66148									0.60766	0.14168	0.14131	0.000367259
		7.95	0.61744	-1.41388									0.60833	0.14371	0.142	0.00172
		7.96	0.52484	-1.14604									0.60899	0.14196	0.1426	-0.00063732
		7.97	0.41512	-0.87392									0.60966	0.13946	0.14311	-0.00365
		7.98	0.30836	-0.61631									0.61033	0.14015	0.14353	-0.00338
		7.99	0.22349	-0.39173									0.611	0.1405	0.14387	-0.00337
		8	0.17477	-0.21577									0.61167	0.14105	0.14413	-0.00308
		8.01	0.17035	-0.09848									0.61234	0.13727	0.14435	-0.00708
		8.02	0.21029	-0.04315									0.61301	0.14361	0.14455	-0.000940045
		8.03	0.28684	-0.0465									0.61368	0.14229	0.14474	-0.00245
		8.04	0.38498	-0.09962									0.61435	0.14443	0.14495	-0.000524891
		8.05	0.48425	-0.1899									0.61502	0.14758	0.14519	0.00239
		8.06	0.56212	-0.30412									0.6157	0.14719	0.14544	0.00175
		8.07	0.59653	-0.42979									0.61637	0.1489	0.1457	0.0032
		8.08	0.56929	-0.55754									0.61705	0.15065	0.14593	0.00473
		8.09	0.46902	-0.68151									0.61772	0.154	0.14608	0.00792
		8.1	0.29284	-0.7988									0.6184	0.15283	0.14611	0.00672
		8.11	0.04727	-0.90826									0.61908	0.15508	0.14596	0.00912
		8.12	-0.25234	-1.00844									0.61975	0.15523	0.14562	0.00962
		8.13	-0.58293	-1.09605									0.62043	0.15394	0.14504	0.00889
		8.14	-0.91705	-1.16438									0.62111	0.15705	0.14425	0.0128
		8.15	-1.22557	-1.20319									0.62179	0.15358	0.14324	0.01034
		8.16	-1.48146	-1.19953									0.62247	0.15577	0.14207	0.0137
		8.17	-1.66307	-1.13992									0.62315	0.15125	0.14078	0.01047
		8.18	-1.75683	-1.0132									0.62384	0.15172	0.13941	0.0123
		8.19	-1.75868	-0.81317									0.62452	0.15171	0.13803	0.01368
		8.2	-1.67514	-0.54101									0.6252	0.14934	0.13666	0.01268
		8.21	-1.5218	-0.2066									0.62589	0.14728	0.13533	0.01194
		8.22	-1.32189	0.17162									0.62657	0.148	0.13406	0.01394
		8.23	-1.10293	0.56913									0.62726	0.14505	0.13282	0.01223
		8.24	-0.894	0.95824									0.62795	0.14443	0.13161	0.01283
		8.25	-0.72156	1.31227									0.62864	0.14265	0.13037	0.01228
		8.26	-0.60671	1.60992									0.62932	0.14345	0.12907	0.01438
		8.27	-0.56271	1.83866									0.63001	0.14185	0.12767	0.01419
		8.28	-0.59318	1.99619									0.6307	0.14088	0.12612	0.01476
		8.29	-0.69267	2.09065									0.63139	0.13754	0.12441	0.01313
		8.3	-0.84661	2.13828									0.63209	0.13555	0.12252	0.01303
		8.31	-1.03409	2.15975									0.63278	0.13258	0.12047	0.01211
		8.32	-1.23022	2.17533									0.63347	0.12834	0.11827	0.01007
		8.33	-1.40938	2.20007									0.63416	0.12546	0.11596	0.00949
		8.34	-1.54826	2.24051									0.63486	0.12121	0.11358	0.00762
		8.35	-1.62862	2.29235									0.63555	0.11863	0.11118	0.00745
		8.36	-1.63953	2.34054									0.63625	0.11589	0.10879	0.00711
		8.37	-1.57817	2.36259									0.63695	0.11206	0.10645	0.00561
		8.38	-1.44985	2.33191									0.63764	0.1087	0.1042	0.0045
		8.39	-1.26735	2.2243									0.63834	0.10592	0.10208	0.00385
		8.4	-1.0485	2.02225									0.63904	0.10399	0.1001	0.00389
		8.41	-0.81441	1.71987									0.63974	0.10178	0.09828	0.0035
		8.42	-0.58609	1.32513									0.64044	0.09975	0.09664	0.00311
		8.43	-0.38257	0.85962									0.64114	0.09873	0.09518	0.00355
		8.44	-0.21777	0.35602									0.64185	0.09856	0.09389	0.00467
		8.45	-0.09964	-0.14658									0.64255	0.09718	0.09277	0.00441
		8.46	-0.02919	-0.60809									0.64325	0.09388	0.09182	0.00207
		8.47	-0.000417468	-0.99357									0.64396	0.09225	0.09101	0.00123
		8.48	-0.00167	-1.27803									0.64466	0.09282	0.09035	0.00246
		8.49	-0.01716	-1.44983									0.64537	0.09373	0.08982	0.00391
		8.5	-0.02901	-1.511									0.64608	0.09262	0.0894	0.00322
		8.51	-0.01971	-1.47538									0.64678	0.09247	0.08909	0.00338
		8.52	0.02583	-1.36571									0.64749	0.09287	0.08888	0.00398
		8.53	0.11835	-1.20779									0.6482	0.09198	0.08877	0.00321
		8.54	0.26286	-1.02599									0.64891	0.09119	0.08874	0.00245
		8.55	0.45839	-0.83849									0.64962	0.09037	0.08881	0.00156
		8.56	0.69783	-0.6543									0.65033	0.09076	0.08897	0.00179
		8.57	0.96908	-0.47285									0.65105	0.09107	0.08922	0.00185
		8.58	1.25672	-0.28533									0.65176	0.09218	0.08959	0.00259
		8.59	1.54302	-0.07738									0.65247	0.09187	0.09007	0.00181
		8.6	1.8108	0.16637									0.65319	0.09202	0.09069	0.00134
		8.61	2.04482	0.45761									0.6539	0.09251	0.09146	0.00105
		8.62	2.2336	0.8011									0.65462	0.09278	0.09241	0.000368125
		8.63	2.37018	1.19229									0.65534	0.09424	0.09356	0.000679237
		8.64	2.45288	1.61632									0.65606	0.09533	0.09494	0.000392722
		8.65	2.48503	2.0501									0.65677	0.09648	0.09657	-9.24379e-05
		8.66	2.47435	2.4646									0.65749	0.09809	0.09847	-0.000382191
		8.67	2.4317	2.82937									0.65821	0.09918	0.10066	-0.00148
		8.68	2.36947	3.11654									0.65894	0.10041	0.10315	-0.00273
		8.69	2.30024	3.30466									0.65966	0.10181	0.10594	-0.00412
		8.7	2.23482	3.38112									0.66038	0.10472	0.10901	-0.00429
		8.71	2.18158	3.34375									0.6611	0.10751	0.11235	-0.00484
		8.72	2.14487	3.19978									0.66183	0.10871	0.11591	-0.0072
		8.73	2.12549	2.96405									0.66255	0.11195	0.11961	-0.00766
		8.74	2.12038	2.65645									0.66328	0.1156	0.12339	-0.00779
		8.75	2.12335	2.2983									0.66401	0.11731	0.12713	-0.00982
		8.76	2.12675	1.90946									0.66473	0.11912	0.13072	-0.0116
		8.77	2.12237	1.50533									0.66546	0.12153	0.13403	-0.0125
		8.78	2.10315	1.09653									0.66619	0.12444	0.13693	-0.01249
		8.79	2.06417	0.68765									0.66692	0.12615	0.13929	-0.01314
		8.8	2.00439	0.27879									0.66765	0.12797	0.14101	-0.01304
		8.81	1.92633	-0.13268									0.66838	0.12997	0.14202	-0.01205
		8.82	1.83669	-0.54992									0.66911	0.1298	0.14228	-0.01248
		8.83	1.74531	-0.97427									0.66985	0.12817	0.1418	-0.01363
		8.84	1.6645	-1.40309									0.67058	0.12823	0.14064	-0.01241
		8.85	1.60695	-1.82888									0.67132	0.12737	0.13889	-0.01151
		8.86	1.58464	-2.23852									0.67205	0.12469	0.13664	-0.01196
		8.87	1.60643	-2.61435									0.67279	0.12428	0.13404	-0.00976
		8.88	1.67739	-2.93547									0.67353	0.12258	0.13121	-0.00863
		8.89	1.79671	-3.1805									0.67426	0.11961	0.12827	-0.00866
		8.9	1.9584	-3.33017									0.675	0.11932	0.12535	-0.00603
		8.91	2.15054	-3.3699									0.67574	0.11958	0.12254	-0.00296
		8.92	2.35684	-3.29332									0.67648	0.11714	0.11993	-0.00279
		8.93	2.55776	-3.10274									0.67722	0.11482	0.11759	-0.00277
		8.94	2.73303	-2.81124									0.67796	0.1135	0.11556	-0.00206
		8.95	2.86302	-2.44139									0.67871	0.11118	0.11387	-0.00269
		8.96	2.93202	-2.0236									0.67945	0.11081	0.11254	-0.00172
		8.97	2.92899	-1.59394									0.6802	0.11033	0.11155	-0.00123
		8.98	2.84971	-1.1895									0.68094	0.1093	0.11091	-0.00161
		8.99	2.6968	-0.84484									0.68169	0.10967	0.11058	-0.000912344
		9	2.47967	-0.588									0.68243	0.10817	0.11054	-0.00237
		9.01	2.21342	-0.4373									0.68318	0.10628	0.11075	-0.00448
		9.02	1.91712	-0.39888									0.68393	0.10539	0.11118	-0.0058
		9.03	1.61171	-0.46683									0.68468	0.10651	0.11179	-0.00528
		9.04	1.31719	-0.62379									0.68543	0.10815	0.11255	-0.0044
		9.05	1.05079	-0.84416									0.68618	0.10777	0.11341	-0.00564
		9.06	0.82466	-1.09776									0.68693	0.10887	0.11434	-0.00547
		9.07	0.64497	-1.35453									0.68769	0.10989	0.11531	-0.00542
		9.08	0.51108	-1.588									0.68844	0.10941	0.1163	-0.00689
		9.09	0.41633	-1.77991									0.68919	0.11039	0.11727	-0.00688
		9.1	0.34895	-1.92116									0.68995	0.11127	0.11822	-0.00695
		9.11	0.2941	-2.01232									0.6907	0.113	0.11912	-0.00612
		9.12	0.23666	-2.0626									0.69146	0.11518	0.11997	-0.00479
		9.13	0.16256	-2.08611									0.69222	0.11631	0.12078	-0.00447
		9.14	0.06194	-2.09891									0.69298	0.11721	0.12154	-0.00434
		9.15	-0.0699	-2.11411									0.69374	0.11969	0.12228	-0.00259
		9.16	-0.23138	-2.13937									0.6945	0.12241	0.12302	-0.000606499
		9.17	-0.41479	-2.17473									0.69526	0.12521	0.12377	0.00144
		9.18	-0.6072	-2.21179									0.69602	0.12544	0.12458	0.000858679
		9.19	-0.79256	-2.23558									0.69678	0.12709	0.12548	0.00161
		9.2	-0.95315	-2.22719									0.69755	0.12682	0.12652	0.000292632
		9.21	-1.073	-2.16757									0.69831	0.1291	0.12775	0.00134
		9.22	-1.13949	-2.04104									0.69908	0.13194	0.12922	0.00272
		9.23	-1.14573	-1.83904									0.69984	0.13363	0.13098	0.00265
		9.24	-1.0913	-1.56146									0.70061	0.13497	0.13309	0.00188
		9.25	-0.98295	-1.21767									0.70138	0.13744	0.13559	0.00185
		9.26	-0.83351	-0.82432									0.70215	0.14	0.1385	0.00149
		9.27	-0.66056	-0.40397									0.70292	0.14483	0.14186	0.00298
		9.28	-0.48438	0.01995									0.70369	0.14772	0.14563	0.00209
		9.29	-0.32475	0.4257									0.70446	0.15075	0.1498	0.000947539
		9.3	-0.19939	0.79643									0.70523	0.15469	0.15429	0.000404701
		9.31	-0.12068	1.1227									0.706	0.1599	0.15899	0.000913262
		9.32	-0.09486	1.4022									0.70677	0.16439	0.16376	0.000630778
		9.33	-0.12094	1.63887									0.70755	0.16691	0.16843	-0.00153
		9.34	-0.19139	1.84114									0.70833	0.17247	0.17279	-0.000315706
		9.35	-0.29275	2.01848									0.7091	0.1747	0.1766	-0.0019
		9.36	-0.40805	2.17903									0.70988	0.17863	0.17966	-0.00103
		9.37	-0.51898	2.32684									0.71066	0.1786	0.18176	-0.00316
		9.38	-0.60853	2.46108									0.71144	0.17867	0.18276	-0.00409
		9.39	-0.66367	2.57607									0.71221	0.17937	0.1826	-0.00323
		9.4	-0.67643	2.66208									0.713	0.1786	0.18129	-0.0027
		9.41	-0.64526	2.7082									0.71378	0.17737	0.17894	-0.00157
		9.42	-0.57526	2.70359									0.71456	0.17476	0.17571	-0.000953128
		9.43	-0.47722	2.64101									0.71534	0.1708	0.17183	-0.00103
		9.44	-0.36548	2.51754									0.71613	0.16802	0.16754	0.00047989
		9.45	-0.25676	2.33571									0.71691	0.16445	0.16309	0.00136
		9.46	-0.16669	2.10297									0.7177	0.16092	0.15868	0.00224
		9.47	-0.1084	1.83033									0.71848	0.15694	0.15453	0.00241
		9.48	-0.09018	1.53011									0.71927	0.15603	0.15079	0.00524
		9.49	-0.1146	1.21483									0.72006	0.15499	0.14757	0.00741
		9.5	-0.17851	0.8942									0.72085	0.15256	0.14494	0.00762
		9.51	-0.27339	0.57484									0.72164	0.15414	0.14292	0.01123
		9.52	-0.38664	0.2595									0.72243	0.15473	0.14146	0.01327
		9.53	-0.50424	-0.05245									0.72322	0.15426	0.1405	0.01376
		9.54	-0.61233	-0.36389									0.72401	0.15138	0.13992	0.01146
		9.55	-0.69946	-0.67885									0.72481	0.15379	0.13957	0.01421
		9.56	-0.75838	-1.00089									0.7256	0.15461	0.13931	0.0153
		9.57	-0.78689	-1.33212									0.7264	0.15411	0.13895	0.01516
		9.58	-0.78842	-1.67229									0.72719	0.15158	0.13836	0.01322
		9.59	-0.77081	-2.01948									0.72799	0.15127	0.1374	0.01387
		9.6	-0.74547	-2.36963									0.72879	0.14947	0.13599	0.01347
		9.61	-0.72505	-2.71786									0.72959	0.14538	0.13411	0.01127
		9.62	-0.72142	-3.05918									0.73039	0.14161	0.13176	0.00985
		9.63	-0.74376	-3.38881									0.73119	0.13828	0.129	0.00929
		9.64	-0.79692	-3.70328									0.73199	0.1359	0.12589	0.01001
		9.65	-0.88003	-4.00042									0.73279	0.12937	0.12255	0.00682
		9.66	-0.98712	-4.27913									0.73359	0.12635	0.11905	0.0073
		9.67	-1.10682	-4.53908									0.7344	0.12336	0.11552	0.00785
		9.68	-1.22473	-4.78113									0.7352	0.11573	0.11202	0.00371
		9.69	-1.32522	-5.00603									0.73601	0.11173	0.10865	0.00308
		9.7	-1.3928	-5.21519									0.73682	0.11085	0.10546	0.00539
		9.71	-1.41577	-5.40987									0.73762	0.10548	0.1025	0.00298
		9.72	-1.38657	-5.59123									0.73843	0.10357	0.09981	0.00376
		9.73	-1.30383	-5.76017									0.73924	0.09824	0.0974	0.000836465
		9.74	-1.17207	-5.91678									0.74005	0.09769	0.09529	0.0024
		9.75	-1.0016	-6.05995									0.74086	0.09561	0.09345	0.00215
		9.76	-0.80684	-6.18683									0.74168	0.09063	0.0919	-0.00127
		9.77	-0.60421	-6.29228									0.74249	0.09383	0.0906	0.00324
		9.78	-0.41057	-6.36902									0.7433	0.09215	0.08953	0.00262
		9.79	-0.24042	-6.40797									0.74412	0.09042	0.08868	0.00174
		9.8	-0.10409	-6.39895									0.74493	0.08944	0.08802	0.00142
		9.81	-0.00677	-6.33201									0.74575	0.08882	0.08753	0.00129
		9.82	0.05251	-6.19931									0.74657	0.08895	0.0872	0.00175
		9.83	0.07994	-5.99622									0.74738	0.08717	0.087	0.000166356
		9.84	0.08633	-5.7225									0.7482	0.08794	0.08693	0.00101
		9.85	0.08545	-5.38308									0.74902	0.08705	0.08696	9.01333e-05
		9.86	0.09149	-4.98694									0.74985	0.08631	0.0871	-0.000784173
		9.87	0.11785	-4.54593									0.75067	0.08666	0.08732	-0.000662041
		9.88	0.17433	-4.0725									0.75149	0.0868	0.08763	-0.000829692
		9.89	0.26676	-3.57766									0.75231	0.08579	0.08801	-0.00222
		9.9	0.39573	-3.06798									0.75314	0.08624	0.08846	-0.00221
		9.91	0.5567	-2.54478									0.75396	0.08738	0.08896	-0.00158
		9.92	0.7411	-2.00382									0.75479	0.08743	0.08951	-0.00208
		9.93	0.93738	-1.43647									0.75562	0.08582	0.0901	-0.00429
		9.94	1.13257	-0.83232									0.75645	0.08892	0.09072	-0.0018
		9.95	1.31419	-0.182									0.75728	0.08823	0.09134	-0.00311
		9.96	1.47125	0.51818									0.75811	0.08771	0.09197	-0.00426
		9.97	1.59631	1.26426									0.75894	0.08846	0.09258	-0.00411
		9.98	1.68498	2.04245									0.75977	0.09089	0.09316	-0.00226
		9.99	1.73689	2.82903									0.7606	0.09317	0.09369	-0.000524617
		10	1.7544	3.59295									0.76144	0.09351	0.09417	-0.00065589
		10.01	1.74234	4.29877									0.76227	0.09334	0.09458	-0.00125
		10.02	1.70642	4.91257									0.76311	0.0936	0.09493	-0.00132
		10.03	1.65251	5.40607									0.76394	0.09251	0.0952	-0.00269
		10.04	1.58525	5.76129									0.76478	0.09643	0.09541	0.00101
		10.05	1.50795	5.97287									0.76562	0.09763	0.09556	0.00208
		10.06	1.42218	6.0485									0.76646	0.09611	0.09566	0.000450926
		10.07	1.3278	6.00654									0.7673	0.0926	0.09573	-0.00314
		10.08	1.22429	5.87229									0.76814	0.09698	0.09579	0.00119
		10.09	1.11063	5.67297									0.76898	0.09449	0.09585	-0.00136
		10.1	0.98703	5.43204									0.76983	0.09771	0.09593	0.00178
		10.11	0.85483	5.16543									0.77067	0.09635	0.09604	0.000309397
		10.12	0.71739	4.87889									0.77151	0.09882	0.0962	0.00262
		10.13	0.57955	4.5686									0.77236	0.0995	0.09641	0.00309
		10.14	0.44793	4.22327									0.77321	0.09736	0.09667	0.000684568
		10.15	0.32905	3.8286									0.77405	0.0982	0.09699	0.00122
		10.16	0.2291	3.37251									0.7749	0.09973	0.09734	0.00239
		10.17	0.15251	2.84979									0.77575	0.10054	0.09773	0.00281
		10.18	0.1011	2.26582									0.7766	0.09822	0.09811	0.000100324
		10.19	0.0732	1.63703									0.77745	0.10136	0.09849	0.00287
		10.2	0.06448	0.99011									0.77831	0.09864	0.09882	-0.000178142
		10.21	0.06731	0.35813									0.77916	0.10101	0.09909	0.00193
		10.22	0.07291	-0.22514									0.78001	0.09954	0.09927	0.000270739
		10.23	0.0716	-0.73055									0.78087	0.10135	0.09934	0.00201
		10.24	0.05564	-1.1384									0.78173	0.10005	0.09929	0.000759098
		10.25	0.01958	-1.44122									0.78258	0.10174	0.09912	0.00263
		10.26	-0.03805	-1.64477									0.78344	0.10067	0.09881	0.00185
		10.27	-0.11414	-1.7649									0.7843	0.1021	0.09839	0.00371
		10.28	-0.20102	-1.82376									0.78516	0.1014	0.09787	0.00354
		10.29	-0.28782	-1.84427									0.78602	0.10017	0.09725	0.00292
		10.3	-0.36146	-1.84466									0.78688	0.09974	0.09658	0.00316
		10.31	-0.40856	-1.83487									0.78775	0.09836	0.09586	0.0025
		10.32	-0.41798	-1.81447									0.78861	0.09729	0.09514	0.00215
		10.33	-0.38275	-1.77436									0.78947	0.09825	0.09443	0.00381
		10.34	-0.30145	-1.69992									0.79034	0.0969	0.09377	0.00313
		10.35	-0.1788	-1.57587									0.79121	0.09723	0.09317	0.00406
		10.36	-0.02642	-1.39215									0.79207	0.09694	0.09266	0.00428
		10.37	0.13915	-1.14816									0.79294	0.09516	0.09226	0.0029
		10.38	0.29776	-0.85453									0.79381	0.09475	0.09197	0.00278
		10.39	0.42812	-0.53372									0.79468	0.09298	0.09183	0.00115
		10.4	0.51106	-0.21529									0.79555	0.09419	0.09183	0.00236
		10.41	0.53181	0.0687									0.79643	0.09173	0.09199	-0.00025984
		10.42	0.48251	0.29089									0.7973	0.09253	0.09233	0.000208126
		10.43	0.36332	0.43453									0.79817	0.09315	0.09284	0.000304837
		10.44	0.18319	0.49784									0.79905	0.09218	0.09356	-0.00137
		10.45	-0.04133	0.49517									0.79992	0.09256	0.09447	-0.00192
		10.46	-0.28806	0.45526									0.8008	0.09414	0.09561	-0.00146
		10.47	-0.5314	0.4157									0.80168	0.09432	0.09697	-0.00265
		10.48	-0.74601	0.41552									0.80256	0.09482	0.09858	-0.00376
		10.49	-0.90971	0.4873									0.80344	0.0996	0.10044	-0.000845796
		10.5	-1.00697	0.65021									0.80432	0.09942	0.10256	-0.00315
		10.51	-1.03033	0.90595									0.8052	0.10008	0.10496	-0.00488
		10.52	-0.98166	1.23736									0.80609	0.1036	0.10761	-0.00402
		10.53	-0.87205	1.61135									0.80697	0.10616	0.11054	-0.00438
		10.54	-0.71976	1.98562									0.80785	0.10802	0.11372	-0.00569
		10.55	-0.54859	2.31625									0.80874	0.11146	0.11713	-0.00567
		10.56	-0.38359	2.56611									0.80963	0.11394	0.12074	-0.0068
		10.57	-0.24863	2.71224									0.81051	0.11939	0.12452	-0.00514
		10.58	-0.1627	2.74899									0.8114	0.12276	0.12842	-0.00567
		10.59	-0.13701	2.68881									0.81229	0.1258	0.13239	-0.00659
		10.6	-0.1745	2.55885									0.81318	0.13013	0.13636	-0.00623
		10.61	-0.26853	2.39407									0.81408	0.13477	0.14027	-0.0055
		10.62	-0.40462	2.22969									0.81497	0.1398	0.14407	-0.00427
		10.63	-0.56191	2.09339									0.81586	0.14239	0.14768	-0.00529
		10.64	-0.71675	1.99936									0.81676	0.14675	0.15105	-0.0043
		10.65	-0.84538	1.94583									0.81765	0.15032	0.15413	-0.00381
		10.66	-0.92721	1.91599									0.81855	0.15247	0.15687	-0.0044
		10.67	-0.94781	1.88316									0.81945	0.15525	0.15923	-0.00397
		10.68	-0.90027	1.81679									0.82035	0.15638	0.16116	-0.00478
		10.69	-0.78598	1.6916									0.82125	0.15762	0.16266	-0.00504
		10.7	-0.61427	1.49366									0.82215	0.15866	0.16372	-0.00506
		10.71	-0.40052	1.22525									0.82305	0.15868	0.16436	-0.00568
		10.72	-0.16393	0.90659									0.82395	0.15834	0.16462	-0.00628
		10.73	0.07523	0.57249									0.82485	0.15785	0.16455	-0.00671
		10.74	0.29869	0.26703									0.82576	0.1579	0.16424	-0.00634
		10.75	0.49196	0.03621									0.82666	0.15825	0.16375	-0.0055
		10.76	0.64675	-0.08132									0.82757	0.15971	0.16316	-0.00345
		10.77	0.76081	-0.05972									0.82848	0.15868	0.16252	-0.00383
		10.78	0.83803	0.10863									0.82939	0.15709	0.16188	-0.00479
		10.79	0.8864	0.41304									0.8303	0.15759	0.16126	-0.00368
		10.8	0.9169	0.82641									0.83121	0.15803	0.16069	-0.00266
		10.81	0.94053	1.31143									0.83212	0.15655	0.16013	-0.00358
		10.82	0.9662	1.82668									0.83303	0.15539	0.15958	-0.00419
		10.83	0.99898	2.33398									0.83394	0.15381	0.159	-0.00518
		10.84	1.03904	2.80408									0.83486	0.15611	0.15834	-0.00223
		10.85	1.08171	3.21889									0.83577	0.1564	0.15757	-0.00116
		10.86	1.1179	3.5729									0.83669	0.15555	0.15664	-0.00108
		10.87	1.13675	3.86996									0.83761	0.15465	0.15552	-0.000868858
		10.88	1.12653	4.1193									0.83853	0.15219	0.15418	-0.00199
		10.89	1.07819	4.33048									0.83945	0.15026	0.15261	-0.00235
		10.9	0.98677	4.50921									0.84037	0.14873	0.1508	-0.00207
		10.91	0.85324	4.65435									0.84129	0.14653	0.14877	-0.00224
		10.92	0.68449	4.75744									0.84221	0.14473	0.14653	-0.00181
		10.93	0.49387	4.80445									0.84314	0.14218	0.14412	-0.00194
		10.94	0.29845	4.77964									0.84406	0.13891	0.14158	-0.00267
		10.95	0.11779	4.66932									0.84499	0.13323	0.13894	-0.00571
		10.96	-0.02971	4.46621									0.84591	0.13236	0.13625	-0.00388
		10.97	-0.12882	4.17215									0.84684	0.13069	0.13354	-0.00285
		10.98	-0.17074	3.79848									0.84777	0.12757	0.13085	-0.00329
		10.99	-0.15424	3.36484									0.8487	0.12385	0.12822	-0.00437
		11	-0.0862	2.89592									0.84963	0.12068	0.12566	-0.00498
		11.01	0.01872	2.41694									0.85056	0.11856	0.1232	-0.00463
		11.02	0.14054	1.94961									0.8515	0.11587	0.12085	-0.00497
		11.03	0.25606	1.50861									0.85243	0.11426	0.11861	-0.00434
		11.04	0.34308	1.10006									0.85336	0.11203	0.11648	-0.00445
		11.05	0.38301	0.72254									0.8543	0.10861	0.11447	-0.00587
		11.06	0.36441	0.36902									0.85524	0.10745	0.11257	-0.00512
		11.07	0.28495	0.03062									0.85618	0.10727	0.11076	-0.00349
		11.08	0.15223	-0.29945									0.85711	0.10379	0.10904	-0.00525
		11.09	-0.01708	-0.62191									0.85805	0.1011	0.1074	-0.0063
		11.1	-0.19901	-0.93112									0.859	0.10075	0.10583	-0.00508
		11.11	-0.36579	-1.21458									0.85994	0.09892	0.10433	-0.00541
		11.12	-0.48902	-1.455									0.86088	0.09776	0.10287	-0.00511
		11.13	-0.54473	-1.63521									0.86183	0.09627	0.10147	-0.0052
		11.14	-0.51626	-1.74146									0.86277	0.09515	0.10011	-0.00496
		11.15	-0.39733	-1.76775									0.86372	0.09501	0.09879	-0.00379
		11.16	-0.19348	-1.718									0.86466	0.09315	0.09752	-0.00437
		11.17	0.07873	-1.60637									0.86561	0.09213	0.09629	-0.00416
		11.18	0.39261	-1.4552									0.86656	0.09258	0.0951	-0.00252
		11.19	0.71575	-1.29104									0.86751	0.09178	0.09396	-0.00218
		11.2	1.01338	-1.14024									0.86847	0.09078	0.09287	-0.00209
		11.21	1.25338	-1.02262									0.86942	0.09074	0.09183	-0.00109
		11.22	1.41045	-0.94933									0.87037	0.08956	0.09085	-0.00129
		11.23	1.46983	-0.91943									0.87133	0.08958	0.08994	-0.000359433
		11.24	1.42917	-0.92102									0.87228	0.08927	0.08908	0.000185572
		11.25	1.29958	-0.93339									0.87324	0.08728	0.08829	-0.00101
		11.26	1.10358	-0.93221									0.8742	0.08567	0.08757	-0.0019
		11.27	0.87251	-0.89385									0.87516	0.08512	0.08692	-0.0018
		11.28	0.64242	-0.80059									0.87612	0.08549	0.08634	-0.00084732
		11.29	0.44934	-0.6441									0.87708	0.08569	0.08583	-0.000137249
		11.3	0.32401	-0.427									0.87804	0.08486	0.08538	-0.000525884
		11.31	0.2882	-0.16228									0.879	0.0835	0.085	-0.0015
		11.32	0.35164	0.13034									0.87997	0.08328	0.08469	-0.00141
		11.33	0.51013	0.42704									0.88093	0.08246	0.08443	-0.00198
		11.34	0.747	0.70626									0.8819	0.08291	0.08424	-0.00133
		11.35	1.03436	0.95054									0.88287	0.08348	0.0841	-0.000621289
		11.36	1.33776	1.15093									0.88383	0.08321	0.08401	-0.000797317
		11.37	1.6197	1.30636									0.8848	0.08248	0.08397	-0.00149
		11.38	1.84577	1.42327									0.88577	0.08174	0.08397	-0.00223
		11.39	1.98816	1.51232									0.88675	0.08168	0.08401	-0.00233
		11.4	2.02994	1.58513									0.88772	0.08193	0.08409	-0.00216
		11.41	1.96662	1.65135									0.88869	0.08111	0.08418	-0.00307
		11.42	1.80708	1.71518									0.88967	0.0801	0.0843	-0.00419
		11.43	1.57149	1.77458									0.89064	0.08033	0.08442	-0.00409
		11.44	1.28869	1.82203									0.89162	0.08049	0.08455	-0.00406
		11.45	0.9924	1.8451									0.8926	0.08022	0.08467	-0.00445
		11.46	0.71579	1.83008									0.89358	0.07981	0.08477	-0.00496
		11.47	0.4876	1.76478									0.89456	0.0788	0.08485	-0.00605
		11.48	0.32818	1.63995									0.89554	0.07881	0.0849	-0.00609
		11.49	0.24649	1.45245									0.89652	0.07923	0.0849	-0.00567
		11.5	0.24019	1.20431									0.89751	0.07878	0.08486	-0.00608
		11.51	0.29471	0.90264									0.89849	0.07956	0.08476	-0.0052
		11.52	0.38738	0.55817									0.89948	0.08039	0.08461	-0.00422
		11.53	0.48944	0.18312									0.90046	0.0798	0.0844	-0.0046
		11.54	0.5712	-0.21013									0.90145	0.08006	0.08412	-0.00406
		11.55	0.60599	-0.61023									0.90244	0.07981	0.08379	-0.00398
		11.56	0.57418	-1.00706									0.90343	0.08011	0.0834	-0.00329
		11.57	0.46619	-1.39159									0.90442	0.07918	0.08296	-0.00378
		11.58	0.28338	-1.75507									0.90541	0.07772	0.08248	-0.00476
		11.59	0.03856	-2.0879									0.90641	0.07903	0.08198	-0.00295
		11.6	-0.24585	-2.37939									0.9074	0.08077	0.08145	-0.000684287
		11.61	-0.54147	-2.61844									0.9084	0.07996	0.08092	-0.000965241
		11.62	-0.81671	-2.79394									0.90939	0.07885	0.08039	-0.00154
		11.63	-1.04197	-2.8973									0.91039	0.07925	0.07987	-0.000616571
		11.64	-1.19303	-2.92305									0.91139	0.07936	0.07937	-1.19751e-05
		11.65	-1.25435	-2.87197									0.91239	0.07964	0.07889	0.000744356
		11.66	-1.22152	-2.75056									0.91339	0.0802	0.07845	0.00175
		11.67	-1.10091	-2.57157									0.91439	0.08053	0.07804	0.00249
		11.68	-0.90958	-2.35182									0.9154	0.08069	0.07767	0.00303
		11.69	-0.67268	-2.1104									0.9164	0.07974	0.07733	0.00241
		11.7	-0.4201	-1.8652									0.91741	0.07763	0.07703	0.000596309
		11.71	-0.18296	-1.63016									0.91841	0.07733	0.07677	0.000560296
		11.72	0.01054	-1.41268									0.91942	0.07799	0.07655	0.00144
		11.73	0.13847	-1.21346									0.92043	0.07982	0.07636	0.00346
		11.74	0.18748	-1.02692									0.92144	0.07952	0.0762	0.00331
		11.75	0.15434	-0.8428									0.92245	0.07983	0.07608	0.00375
		11.76	0.04565	-0.64918									0.92346	0.0784	0.07598	0.00242
		11.77	-0.12284	-0.43654									0.92447	0.07876	0.07591	0.00284
		11.78	-0.32964	-0.1995									0.92549	0.07874	0.07588	0.00286
		11.79	-0.549	0.06037									0.9265	0.07988	0.07587	0.00401
		11.8	-0.75564	0.3349									0.92752	0.07906	0.07589	0.00317
		11.81	-0.92712	0.61055									0.92854	0.07967	0.07594	0.00374
		11.82	-1.04661	0.87096									0.92956	0.07793	0.07602	0.00191
		11.83	-1.10478	1.10023									0.93058	0.07804	0.07613	0.00191
		11.84	-1.10017	1.28644									0.9316	0.07892	0.07627	0.00265
		11.85	-1.03934	1.42365									0.93262	0.07802	0.07645	0.00157
		11.86	-0.93514	1.51351									0.93364	0.07804	0.07666	0.00138
		11.87	-0.80502	1.56435									0.93467	0.07725	0.07691	0.000337727
		11.88	-0.66825	1.58925									0.93569	0.07773	0.07719	0.000542419
		11.89	-0.54413	1.60264									0.93672	0.07885	0.07751	0.00133
		11.9	-0.44855	1.61767									0.93775	0.08013	0.07788	0.00225
		11.91	-0.39345	1.64251									0.93878	0.07769	0.07828	-0.000589582
		11.92	-0.38511	1.67865									0.93981	0.08128	0.07872	0.00256
		11.93	-0.42366	1.72105									0.94084	0.07919	0.0792	-1.0002e-05
		11.94	-0.50419	1.75928									0.94187	0.07872	0.07972	-0.001
		11.95	-0.61756	1.78006									0.9429	0.07956	0.08028	-0.000725235
		11.96	-0.75159	1.77074									0.94394	0.08206	0.08088	0.00118
		11.97	-0.89307	1.72191									0.94497	0.08162	0.08151	0.000106131
		11.98	-1.02904	1.63018									0.94601	0.08219	0.08218	9.45875e-06
		11.99	-1.14838	1.49907									0.94705	0.08254	0.08288	-0.000334659
		12	-1.24294	1.33784									0.94809	0.0825	0.08359	-0.00109
		12.01	-1.30761	1.15939									0.94913	0.08385	0.08432	-0.000473912
		12.02	-1.34054	0.97802									0.95017	0.08405	0.08506	-0.00101
		12.03	-1.34284	0.80556									0.95121	0.08515	0.0858	-0.000642449
		12.04	-1.31785	0.64931									0.95226	0.08406	0.08652	-0.00246
		12.05	-1.27024	0.51044									0.9533	0.08476	0.08721	-0.00245
		12.06	-1.20547	0.38422									0.95435	0.08724	0.08788	-0.00063676
		12.07	-1.12853	0.26176									0.95539	0.08757	0.0885	-0.000925338
		12.08	-1.04403	0.13231									0.95644	0.08736	0.08907	-0.00172
		12.09	-0.95581	-0.01275									0.95749	0.08687	0.08959	-0.00272
		12.1	-0.86654	-0.17858									0.95854	0.08898	0.09005	-0.00107
		12.11	-0.77788	-0.36393									0.9596	0.08885	0.09045	-0.00161
		12.12	-0.69145	-0.56119									0.96065	0.09019	0.0908	-0.000614007
		12.13	-0.60817	-0.75779									0.9617	0.08943	0.09111	-0.00167
		12.14	-0.52909	-0.93809									0.96276	0.09076	0.09138	-0.000623181
		12.15	-0.45527	-1.08657									0.96381	0.09052	0.09163	-0.00111
		12.16	-0.38792	-1.19102									0.96487	0.09154	0.09188	-0.000338661
		12.17	-0.32796	-1.24399									0.96593	0.09362	0.09214	0.00149
		12.18	-0.2763	-1.24501									0.96699	0.09324	0.09243	0.000811744
		12.19	-0.23327	-1.19947									0.96805	0.09493	0.09277	0.00216
		12.2	-0.19858	-1.11744									0.96911	0.09192	0.09318	-0.00127
		12.21	-0.17076	-1.01153									0.97018	0.09596	0.09369	0.00227
		12.22	-0.14786	-0.89424									0.97124	0.09752	0.09429	0.00323
		12.23	-0.12689	-0.77592									0.97231	0.09736	0.09502	0.00234
		12.24	-0.10482	-0.66361									0.97337	0.09879	0.09589	0.00289
		12.25	-0.07789	-0.56185									0.97444	0.09909	0.09692	0.00217
		12.26	-0.04351	-0.47234									0.97551	0.09823	0.09813	0.000102383
		12.27	0.000604762	-0.39645									0.97658	0.10055	0.09952	0.00102
		12.28	0.05568	-0.33676									0.97765	0.10157	0.10113	0.000446054
		12.29	0.12115	-0.29816									0.97873	0.10224	0.10296	-0.000719409
		12.3	0.19521	-0.28813									0.9798	0.1041	0.10504	-0.000945695
		12.31	0.27515	-0.31584									0.98088	0.10607	0.10739	-0.00132
		12.32	0.35675	-0.38997									0.98195	0.10734	0.11002	-0.00267
		12.33	0.43589	-0.51673									0.98303	0.11211	0.11295	-0.000838228
		12.34	0.50801	-0.69725									0.98411	0.11309	0.1162	-0.00311
		12.35	0.56914	-0.92608									0.98519	0.11592	0.11977	-0.00384
		12.36	0.6162	-1.1903									0.98627	0.11825	0.12367	-0.00542
		12.37	0.64749	-1.47206									0.98735	0.12191	0.12791	-0.006
		12.38	0.66235	-1.74936									0.98844	0.12858	0.13248	-0.0039
		12.39	0.66197	-2.00132									0.98952	0.13344	0.13736	-0.00391
		12.4	0.64845	-2.21107									0.99061	0.13672	0.14253	-0.0058
		12.41	0.62451	-2.369									0.99169	0.14223	0.14795	-0.00572
		12.42	0.59425	-2.47447									0.99278	0.14859	0.15358	-0.00499
		12.43	0.56103	-2.53602									0.99387	0.15265	0.15937	-0.00672
		12.44	0.52883	-2.5694									0.99496	0.16459	0.16525	-0.000654574
		12.45	0.50042	-2.59396									0.99606	0.17084	0.17114	-0.000297171
		12.46	0.47825	-2.62846									0.99715	0.17648	0.17696	-0.000482474
		12.47	0.46388	-2.68776									0.99824	0.18302	0.18262	0.000399468
		12.48	0.45749	-2.77843									0.99934	0.19179	0.18803	0.00376
		12.49	0.45893	-2.89899									1.00044	0.19784	0.19308	0.00476
		12.5	0.46654	-3.03942									1.00153	0.20066	0.19767	0.00299
		12.51	0.47863	-3.18452									1.00263	0.20627	0.20171	0.00455
		12.52	0.49259	-3.31734									1.00373	0.21094	0.20513	0.00581
		12.53	0.50549	-3.42309									1.00483	0.21613	0.20784	0.00829
		12.54	0.51439	-3.49261									1.00594	0.21858	0.20977	0.00881
		12.55	0.51619	-3.52477									1.00704	0.21568	0.2109	0.00478
		12.56	0.5084	-3.52603									1.00815	0.21869	0.21117	0.00752
		12.57	0.48867	-3.50939									1.00925	0.21646	0.21058	0.00588
		12.58	0.45557	-3.48962									1.01036	0.21308	0.20914	0.00394
		12.59	0.40862	-3.48102									1.01147	0.21244	0.20687	0.00557
		12.6	0.34824	-3.49207									1.01258	0.20735	0.20382	0.00353
		12.61	0.27627	-3.52401									1.01369	0.20013	0.20006	6.50964e-05
		12.62	0.19578	-3.57									1.0148	0.19748	0.19568	0.0018
		12.63	0.11049	-3.61606									1.01592	0.19093	0.19078	0.000144462
		12.64	0.02539	-3.64385									1.01703	0.18261	0.18547	-0.00286
		12.65	-0.0544	-3.63616									1.01815	0.17706	0.17985	-0.00279
		12.66	-0.12339	-3.57907									1.01927	0.17066	0.17404	-0.00338
		12.67	-0.17704	-3.46689									1.02039	0.16315	0.16814	-0.00498
		12.68	-0.21186	-3.30192									1.02151	0.16037	0.16223	-0.00186
		12.69	-0.22564	-3.09517									1.02263	0.15197	0.15641	-0.00444
		12.7	-0.21815	-2.86305									1.02375	0.14446	0.15075	-0.00629
		12.71	-0.19138	-2.62395									1.02487	0.14168	0.1453	-0.00362
		12.72	-0.1489	-2.39335									1.026	0.13625	0.14011	-0.00386
		12.73	-0.09615	-2.1819									1.02712	0.13019	0.13522	-0.00503
		12.74	-0.03909	-1.99192									1.02825	0.12795	0.13064	-0.00269
		12.75	0.01571	-1.81858									1.02938	0.12317	0.1264	-0.00324
		12.76	0.06211	-1.65194									1.03051	0.12087	0.1225	-0.00163
		12.77	0.09567	-1.48033									1.03164	0.11689	0.11894	-0.00205
		12.78	0.11322	-1.29479									1.03277	0.11547	0.1157	-0.000232891
		12.79	0.11442	-1.0932									1.03391	0.10948	0.11279	-0.00332
		12.8	0.10063	-0.88096									1.03504	0.10675	0.11019	-0.00345
		12.81	0.07592	-0.67224									1.03618	0.10795	0.10789	6.14131e-05
		12.82	0.04518	-0.48654									1.03731	0.1046	0.10587	-0.00127
		12.83	0.01486	-0.34411									1.03845	0.10357	0.10412	-0.000557704
		12.84	-0.00933	-0.2614									1.03959	0.10173	0.10263	-0.000903018
		12.85	-0.02233	-0.24577									1.04073	0.10167	0.10139	0.000280338
		12.86	-0.02123	-0.29245									1.04188	0.09981	0.10038	-0.000574652
		12.87	-0.00523	-0.38342									1.04302	0.10025	0.09961	0.000636882
		12.88	0.02412	-0.49093									1.04416	0.09915	0.09907	8.51263e-05
		12.89	0.0621	-0.58149									1.04531	0.09904	0.09875	0.000298379
		12.9	0.10316	-0.62257									1.04646	0.10011	0.09865	0.00147
		12.91	0.13983	-0.59017									1.04761	0.09734	0.09876	-0.00142
		12.92	0.16509	-0.47388									1.04876	0.09831	0.0991	-0.000790247
		12.93	0.17334	-0.28041									1.04991	0.09954	0.09964	-0.000105188
		12.94	0.1604	-0.03207									1.05106	0.10043	0.10039	3.90068e-05
		12.95	0.12542	0.23599									1.05221	0.10177	0.10134	0.000433584
		12.96	0.07058	0.48316									1.05337	0.10179	0.10247	-0.000678714
		12.97	0.0016	0.67194									1.05453	0.1033	0.10379	-0.000481469
		12.98	-0.07389	0.77464									1.05568	0.10364	0.10526	-0.00162
		12.99	-0.14598	0.78057									1.05684	0.10544	0.10688	-0.00144
		13	-0.20472	0.69734									1.058	0.10541	0.10863	-0.00322
		13.01	-0.2403	0.55021									1.05916	0.1081	0.11046	-0.00237
		13.02	-0.2461	0.37648									1.06033	0.11228	0.11237	-9.03425e-05
		13.03	-0.21771	0.21853									1.06149	0.11227	0.11432	-0.00206
		13.04	-0.15522	0.11408									1.06266	0.11401	0.11629	-0.00228
		13.05	-0.06287	0.08916									1.06382	0.11547	0.11824	-0.00277
		13.06	0.05182	0.15306									1.06499	0.11883	0.12015	-0.00132
		13.07	0.17747	0.29669									1.06616	0.12046	0.122	-0.00154
		13.08	0.30171	0.49551									1.06733	0.12232	0.12378	-0.00146
		13.09	0.41114	0.71651									1.0685	0.12477	0.12548	-0.000715823
		13.1	0.49378	0.92528									1.06967	0.12731	0.1271	0.000209622
		13.11	0.54035	1.09543									1.07085	0.12803	0.12862	-0.000589409
		13.12	0.54481	1.21517									1.07202	0.12889	0.13006	-0.00117
		13.13	0.50591	1.28998									1.0732	0.13201	0.1314	0.000608385
		13.14	0.42663	1.34242									1.07438	0.13431	0.13264	0.00168
		13.15	0.31386	1.40717									1.07556	0.1352	0.13376	0.00144
		13.16	0.17821	1.52265									1.07674	0.13908	0.13474	0.00434
		13.17	0.03197	1.72179									1.07792	0.13997	0.13555	0.00442
		13.18	-0.11173	2.02337									1.0791	0.14018	0.13616	0.00403
		13.19	-0.24054	2.42688									1.08029	0.13925	0.13651	0.00274
		13.2	-0.34417	2.90944									1.08147	0.13858	0.13658	0.002
		13.21	-0.41589	3.42963									1.08266	0.13877	0.13632	0.00245
		13.22	-0.45236	3.9334									1.08385	0.13786	0.13571	0.00216
		13.23	-0.45417	4.36439									1.08504	0.13732	0.13472	0.0026
		13.24	-0.42597	4.67368									1.08623	0.13647	0.13338	0.0031
		13.25	-0.37486	4.82814									1.08742	0.13464	0.13169	0.00295
		13.26	-0.31028	4.81707									1.08862	0.13115	0.12971	0.00144
		13.27	-0.24282	4.65247									1.08981	0.12942	0.12749	0.00193
		13.28	-0.18245	4.36652									1.09101	0.12729	0.1251	0.00219
		13.29	-0.13821	4.00354									1.09221	0.12451	0.12263	0.00188
		13.3	-0.11701	3.61159									1.09341	0.12084	0.12016	0.000682914
		13.31	-0.123	3.23273									1.09461	0.11762	0.11777	-0.000145891
		13.32	-0.15773	2.89559									1.09581	0.11597	0.11553	0.000435896
		13.33	-0.21993	2.61069									1.09701	0.11257	0.11351	-0.000945724
		13.34	-0.30557	2.3712									1.09822	0.11168	0.11176	-8.57992e-05
		13.35	-0.40927	2.15602									1.09942	0.1114	0.11032	0.00108
		13.36	-0.52383	1.93759									1.10063	0.10829	0.10919	-0.000899554
		13.37	-0.64135	1.689									1.10184	0.10702	0.10841	-0.00138
		13.38	-0.75427	1.39203									1.10305	0.10745	0.10794	-0.000495363
		13.39	-0.85548	1.04238									1.10426	0.1081	0.10778	0.000315725
		13.4	-0.93867	0.65037									1.10547	0.10887	0.1079	0.000964645
		13.41	-0.99886	0.24015									1.10668	0.10796	0.10825	-0.000291728
		13.42	-1.03284	-0.15746									1.1079	0.10938	0.10879	0.000591265
		13.43	-1.03924	-0.51024									1.10911	0.11154	0.10946	0.00208
		13.44	-1.01799	-0.79326									1.11033	0.11056	0.11021	0.000350048
		13.45	-0.97101	-0.99401									1.11155	0.11045	0.11098	-0.000537756
		13.46	-0.90191	-1.11546									1.11277	0.11015	0.11172	-0.00157
		13.47	-0.81511	-1.17475									1.11399	0.11231	0.11237	-5.89618e-05
		13.48	-0.71656	-1.19943									1.11522	0.11391	0.11289	0.00102
		13.49	-0.61237	-1.22063									1.11644	0.11334	0.11325	9.70534e-05
		13.5	-0.50885	-1.26571									1.11767	0.11491	0.11343	0.00148
		13.51	-0.41168	-1.35247									1.11889	0.11557	0.11341	0.00216
		13.52	-0.32586	-1.48379									1.12012	0.11445	0.11321	0.00124
		13.53	-0.25441	-1.64845									1.12135	0.11318	0.11283	0.000346094
		13.54	-0.19887	-1.82337									1.12258	0.11404	0.1123	0.00175
		13.55	-0.15828	-1.97869									1.12382	0.11385	0.11163	0.00222
		13.56	-0.13016	-2.08616									1.12505	0.11324	0.11088	0.00236
		13.57	-0.10969	-2.12504									1.12628	0.11297	0.11007	0.0029
		13.58	-0.0912	-2.08793									1.12752	0.11351	0.10924	0.00427
		13.59	-0.06832	-1.98193									1.12876	0.11308	0.10843	0.00466
		13.6	-0.03502	-1.82865									1.13	0.11136	0.10767	0.00369
		13.61	0.01375	-1.65857									1.13124	0.10839	0.10699	0.0014
		13.62	0.08056	-1.50409									1.13248	0.10714	0.10642	0.000724847
		13.63	0.16576	-1.39341									1.13372	0.10766	0.10598	0.00167
		13.64	0.2669	-1.34345									1.13497	0.10703	0.10571	0.00132
		13.65	0.37877	-1.35658									1.13622	0.10647	0.10562	0.000847335
		13.66	0.49384	-1.42004									1.13746	0.10625	0.10573	0.000522199
		13.67	0.60352	-1.50979									1.13871	0.10625	0.10606	0.00018245
		13.68	0.6987	-1.59593									1.13996	0.10691	0.10665	0.00026881
		13.69	0.7709	-1.65051									1.14121	0.10736	0.1075	-0.000133654
		13.7	0.81451	-1.65378									1.14247	0.1086	0.10864	-4.05199e-05
		13.71	0.82592	-1.59905									1.14372	0.10877	0.11012	-0.00135
		13.72	0.80573	-1.49522									1.14498	0.10933	0.11196	-0.00263
		13.73	0.7581	-1.36416									1.14623	0.11316	0.11421	-0.00104
		13.74	0.68991	-1.23648									1.14749	0.11662	0.11691	-0.000291423
		13.75	0.61095	-1.14325									1.14875	0.11949	0.12013	-0.000639041
		13.76	0.53154	-1.11018									1.15001	0.12129	0.12391	-0.00263
		13.77	0.46219	-1.14982									1.15128	0.12406	0.12835	-0.00429
		13.78	0.41091	-1.25914									1.15254	0.13002	0.1335	-0.00348
		13.79	0.38283	-1.41883									1.15381	0.13655	0.13945	-0.0029
		13.8	0.37971	-1.59784									1.15507	0.14251	0.14627	-0.00375
		13.81	0.39819	-1.75876									1.15634	0.14941	0.15404	-0.00463
		13.82	0.43168	-1.86694									1.15761	0.15834	0.16284	-0.0045
		13.83	0.47068	-1.89669									1.15888	0.16795	0.17271	-0.00476
		13.84	0.50359	-1.83838									1.16015	0.18039	0.18371	-0.00331
		13.85	0.51966	-1.6992									1.16143	0.1943	0.19582	-0.00152
		13.86	0.50961	-1.50288									1.1627	0.20771	0.20903	-0.00132
		13.87	0.4676	-1.28407									1.16398	0.22246	0.22327	-0.000809293
		13.88	0.39234	-1.08109									1.16526	0.2388	0.23841	0.000389713
		13.89	0.28736	-0.92783									1.16654	0.25693	0.25427	0.00266
		13.9	0.161	-0.84629									1.16782	0.27405	0.2706	0.00345
		13.91	0.02502	-0.84214									1.1691	0.29104	0.28711	0.00392
		13.92	-0.10651	-0.90316									1.17039	0.30795	0.30345	0.0045
		13.93	-0.21988	-1.00145									1.17167	0.32303	0.31919	0.00384
		13.94	-0.303	-1.10027									1.17296	0.33724	0.33392	0.00332
		13.95	-0.34774	-1.15988									1.17424	0.3504	0.34718	0.00321
		13.96	-0.35125	-1.14734									1.17553	0.36255	0.35854	0.004
		13.97	-0.31708	-1.04124									1.17683	0.36888	0.3676	0.00128
		13.98	-0.25391	-0.83681									1.17812	0.37155	0.37403	-0.00248
		13.99	-0.17566	-0.54512									1.17941	0.37424	0.37757	-0.00333
		14	-0.09919	-0.19091									1.18071	0.3726	0.3781	-0.0055
		14.01	-0.04195	0.19392									1.182	0.36792	0.37558	-0.00766
		14.02	-0.01987	0.57757									1.1833	0.36094	0.37012	-0.00917
		14.03	-0.04443	0.93469									1.1846	0.3521	0.36191	-0.0098
		14.04	-0.12127	1.25233									1.1859	0.34038	0.35125	-0.01087
		14.05	-0.24861	1.53214									1.1872	0.32462	0.33852	-0.01391
		14.06	-0.41787	1.78906									1.18851	0.31085	0.32414	-0.01329
		14.07	-0.61338	2.04865									1.18981	0.29648	0.30854	-0.01207
		14.08	-0.81576	2.33965									1.19112	0.28026	0.29218	-0.01192
		14.09	-1.00281	2.68835									1.19243	0.26385	0.27546	-0.01161
		14.1	-1.15363	3.11168									1.19374	0.25027	0.25876	-0.00849
		14.11	-1.25059	3.61325									1.19505	0.23417	0.24241	-0.00824
		14.12	-1.28245	4.18127									1.19636	0.21955	0.22669	-0.00714
		14.13	-1.24593	4.79071									1.19767	0.20745	0.2118	-0.00435
		14.14	-1.14593	5.40682									1.19899	0.19499	0.19789	-0.00291
		14.15	-0.99557	5.99028									1.2003	0.18283	0.18507	-0.00224
		14.16	-0.81429	6.50438									1.20162	0.17405	0.1734	0.000650605
		14.17	-0.62525	6.91968									1.20294	0.16711	0.16286	0.00425
		14.18	-0.45306	7.21771									1.20426	0.15834	0.15346	0.00489
		14.19	-0.31962	7.39298									1.20559	0.1488	0.14512	0.00368
		14.2	-0.24164	7.45146									1.20691	0.14179	0.1378	0.00399
		14.21	-0.22902	7.40827									1.20824	0.13594	0.13141	0.00454
		14.22	-0.28245	7.28343									1.20956	0.13084	0.12586	0.00498
		14.23	-0.39382	7.09763									1.21089	0.12706	0.12108	0.00598
		14.24	-0.54815	6.86905									1.21222	0.12175	0.11698	0.00477
		14.25	-0.72412	6.61049									1.21355	0.11787	0.11348	0.0044
		14.26	-0.89841	6.32931									1.21488	0.11495	0.11051	0.00444
		14.27	-1.04815	6.02799									1.21622	0.11225	0.10803	0.00423
		14.28	-1.15393	5.70552									1.21755	0.10999	0.10597	0.00403
		14.29	-1.20298	5.36029									1.21889	0.10846	0.10429	0.00416
		14.3	-1.19008	4.99166									1.22023	0.10577	0.10298	0.00279
		14.31	-1.1188	4.60116									1.22157	0.10467	0.10202	0.00265
		14.32	-0.99994	4.19285									1.22291	0.10331	0.1014	0.00192
		14.33	-0.85126	3.7724									1.22425	0.10559	0.10114	0.00446
		14.34	-0.69318	3.34644									1.2256	0.10326	0.10126	0.002
		14.35	-0.54708	2.92048									1.22694	0.10335	0.10181	0.00154
		14.36	-0.43227	2.49824									1.22829	0.1059	0.10284	0.00306
		14.37	-0.36246	2.08092									1.22964	0.1068	0.10444	0.00236
		14.38	-0.34463	1.66814									1.23099	0.11003	0.10668	0.00334
		14.39	-0.37821	1.25813									1.23234	0.11189	0.10968	0.00221
		14.4	-0.45512	0.85031									1.2337	0.11676	0.11354	0.00322
		14.41	-0.56144	0.44646									1.23505	0.12102	0.11839	0.00263
		14.42	-0.6791	0.05192									1.23641	0.12714	0.12436	0.00277
		14.43	-0.7891	-0.3244									1.23777	0.13603	0.13155	0.00447
		14.44	-0.87452	-0.67									1.23913	0.14428	0.14006	0.00422
		14.45	-0.92249	-0.97217									1.24049	0.15505	0.14993	0.00512
		14.46	-0.9258	-1.21832									1.24185	0.16908	0.1612	0.00788
		14.47	-0.88472	-1.40024									1.24321	0.18317	0.17381	0.00936
		14.48	-0.80611	-1.515									1.24458	0.19891	0.18766	0.01125
		14.49	-0.70222	-1.56663									1.24594	0.21643	0.20258	0.01385
		14.5	-0.58889	-1.56573									1.24731	0.23341	0.21828	0.01513
		14.51	-0.48274	-1.52847									1.24868	0.25144	0.23442	0.01702
		14.52	-0.39916	-1.47346									1.25005	0.26971	0.25054	0.01917
		14.53	-0.34912	-1.41997									1.25143	0.28549	0.26611	0.01938
		14.54	-0.33772	-1.38312									1.2528	0.30167	0.28051	0.02115
		14.55	-0.36395	-1.37352									1.25418	0.31135	0.29309	0.01827
		14.56	-0.41999	-1.394									1.25555	0.32121	0.30316	0.01804
		14.57	-0.49299	-1.44084									1.25693	0.3251	0.31012	0.01498
		14.58	-0.56735	-1.5047									1.25831	0.3254	0.3135	0.0119
		14.59	-0.62652	-1.57245									1.2597	0.32493	0.313	0.01193
		14.6	-0.65628	-1.6305									1.26108	0.31458	0.30859	0.00598
		14.61	-0.64665	-1.66762									1.26246	0.30741	0.30052	0.00689
		14.62	-0.59394	-1.67717									1.26385	0.29085	0.2892	0.00164
		14.63	-0.50151	-1.65849									1.26524	0.27855	0.27525	0.00331
		14.64	-0.37937	-1.61713									1.26663	0.26033	0.25932	0.00101
		14.65	-0.24243	-1.56428									1.26802	0.24405	0.24212	0.00194
		14.66	-0.10965	-1.51436									1.26941	0.2253	0.22429	0.001
		14.67	0	-1.48326									1.27081	0.20679	0.20642	0.000365019
		14.68	0.06982	-1.48467									1.2722	0.19095	0.189	0.00195
		14.69	0.08815	-1.52893									1.2736	0.17273	0.17244	0.000289844
		14.7	0.04981	-1.62094									1.275	0.15865	0.15703	0.00162
		14.71	-0.04241	-1.75919									1.2764	0.14786	0.14298	0.00487
		14.72	-0.17775	-1.93652									1.2778	0.13242	0.13042	0.002
		14.73	-0.33905	-2.14092									1.2792	0.12286	0.11937	0.00349
		14.74	-0.50474	-2.35689									1.28061	0.11427	0.10981	0.00446
		14.75	-0.65157	-2.56851									1.28202	0.10301	0.10168	0.00134
		14.76	-0.75768	-2.76062									1.28342	0.09767	0.09485	0.00282
		14.77	-0.80588	-2.92102									1.28483	0.09299	0.08919	0.0038
		14.78	-0.78511	-3.04178									1.28625	0.08862	0.08456	0.00405
		14.79	-0.69325	-3.12038									1.28766	0.08243	0.08081	0.00163
		14.8	-0.53597	-3.15897									1.28907	0.08192	0.07778	0.00413
		14.81	-0.3272	-3.16455									1.29049	0.07869	0.07536	0.00332
		14.82	-0.08729	-3.14721									1.29191	0.07632	0.07343	0.00289
		14.83	0.16062	-3.11786									1.29332	0.07353	0.07189	0.00164
		14.84	0.39241	-3.08745									1.29475	0.07247	0.07064	0.00183
		14.85	0.58609	-3.06453									1.29617	0.07371	0.06963	0.00407
		14.86	0.72546	-3.05336									1.29759	0.07227	0.06881	0.00347
		14.87	0.8007	-3.05338									1.29902	0.07234	0.06812	0.00422
		14.88	0.81059	-3.0589									1.30044	0.07146	0.06754	0.00392
		14.89	0.76123	-3.06014									1.30187	0.07165	0.06704	0.00461
		14.9	0.66554	-3.04424									1.3033	0.06976	0.06661	0.00315
		14.91	0.54179	-2.99791									1.30473	0.06967	0.06623	0.00344
		14.92	0.40997	-2.90943									1.30617	0.06782	0.06589	0.00193
		14.93	0.28993	-2.77156									1.3076	0.0697	0.06559	0.00411
		14.94	0.19863	-2.5834									1.30904	0.07099	0.06532	0.00567
		14.95	0.14792	-2.35056									1.31048	0.06744	0.06507	0.00237
		14.96	0.14378	-2.08505									1.31191	0.06729	0.06484	0.00245
		14.97	0.1852	-1.80463									1.31336	0.06824	0.06464	0.0036
		14.98	0.26525	-1.52917									1.3148	0.06754	0.06445	0.00309
		14.99	0.37218	-1.27735									1.31624	0.06657	0.06428	0.0023
		15	0.49128	-1.06462									1.31769	0.06674	0.06412	0.00262
		15.01	0.60701	-0.89866									1.31914	0.06734	0.06398	0.00336
		15.02	0.70495	-0.77958									1.32058	0.06707	0.06384	0.00322
		15.03	0.77395	-0.69841									1.32204	0.06935	0.06372	0.00562
		15.04	0.80708	-0.63977									1.32349	0.06758	0.06361	0.00396
		15.05	0.80261	-0.58374									1.32494	0.06875	0.06352	0.00523
		15.06	0.76324	-0.51011									1.3264	0.06602	0.06342	0.0026
		15.07	0.69653	-0.40171									1.32785	0.06771	0.06334	0.00436
		15.08	0.61207	-0.24858									1.32931	0.06631	0.06327	0.00305
		15.09	0.52119	-0.04917									1.33077	0.06547	0.0632	0.00227
		15.1	0.4352	0.18937									1.33223	0.06776	0.06314	0.00462
		15.11	0.36306	0.45243									1.3337	0.06777	0.06308	0.00469
		15.12	0.31169	0.7208									1.33516	0.06616	0.06303	0.00312
		15.13	0.28412	0.97545									1.33663	0.06542	0.06299	0.00243
		15.14	0.27983	1.20017									1.3381	0.06621	0.06295	0.00326
		15.15	0.29588	1.38681									1.33957	0.06596	0.06291	0.00305
		15.16	0.32615	1.53488									1.34104	0.06563	0.06288	0.00275
		15.17	0.36357	1.65386									1.34251	0.06679	0.06286	0.00393
		15.18	0.40028	1.75908									1.34399	0.06786	0.06284	0.00502
		15.19	0.42974	1.86942									1.34546	0.0658	0.06283	0.00298
		15.2	0.44576	2.00321									1.34694	0.06669	0.06282	0.00387
		15.21	0.44474	2.173									1.34842	0.0645	0.06282	0.00168
		15.22	0.42459	2.38364									1.3499	0.06572	0.06282	0.0029
		15.23	0.3849	2.62937									1.35138	0.06598	0.06283	0.00315
		15.24	0.32694	2.89588									1.35287	0.06488	0.06285	0.00203
		15.25	0.25349	3.16169									1.35436	0.06577	0.06288	0.0029
		15.26	0.16697	3.40298									1.35584	0.06572	0.06291	0.00281
		15.27	0.07131	3.59713									1.35733	0.06689	0.06295	0.00394
		15.28	-0.0305	3.72877									1.35882	0.06746	0.063	0.00446
		15.29	-0.13471	3.7915									1.36032	0.06607	0.06305	0.00302
		15.3	-0.23849	3.78895									1.36181	0.06531	0.0631	0.00221
		15.31	-0.33787	3.73504									1.36331	0.06649	0.06317	0.00332
		15.32	-0.42983	3.6496									1.3648	0.06576	0.06324	0.00253
		15.33	-0.51058	3.5548									1.3663	0.06546	0.06331	0.00215
		15.34	-0.57651	3.47059									1.3678	0.06639	0.06339	0.003
		15.35	-0.62455	3.4096									1.36931	0.06641	0.06348	0.00293
		15.36	-0.65183	3.37607									1.37081	0.06797	0.06357	0.0044
		15.37	-0.6568	3.36396									1.37232	0.06625	0.06367	0.00258
		15.38	-0.6396	3.35899									1.37382	0.06616	0.06377	0.00238
		15.39	-0.60171	3.34284									1.37533	0.06579	0.06388	0.00191
		15.4	-0.54669	3.29631									1.37684	0.0676	0.06399	0.00361
		15.41	-0.47983	3.20604									1.37836	0.06721	0.06411	0.0031
		15.42	-0.40813	3.06562									1.37987	0.06553	0.06423	0.0013
		15.43	-0.339	2.88001									1.38139	0.06582	0.06435	0.00147
		15.44	-0.27967	2.66351									1.3829	0.0646	0.06448	0.000124612
		15.45	-0.23683	2.43827									1.38442	0.06522	0.06461	0.000613017
		15.46	-0.21488	2.22967									1.38595	0.06612	0.06475	0.00137
		15.47	-0.21578	2.06124									1.38747	0.0659	0.06489	0.00102
		15.48	-0.23881	1.95046									1.38899	0.066	0.06503	0.000964992
		15.49	-0.28057	1.90464									1.39052	0.06538	0.06519	0.000190066
		15.5	-0.335	1.91988									1.39205	0.06602	0.06535	0.000669117
		15.51	-0.39465	1.98121									1.39357	0.06854	0.06552	0.00302
		15.52	-0.45113	2.06621									1.39511	0.06736	0.0657	0.00166
		15.53	-0.49715	2.14855									1.39664	0.06713	0.06589	0.00124
		15.54	-0.52696	2.20376									1.39817	0.06614	0.0661	3.91106e-05
		15.55	-0.53688	2.21327									1.39971	0.06747	0.06632	0.00116
		15.56	-0.52687	2.1674									1.40125	0.06656	0.06655	8.79517e-06
		15.57	-0.49997	2.06625									1.40279	0.06634	0.0668	-0.000460222
		15.58	-0.46151	1.91848									1.40433	0.067	0.06706	-6.56498e-05
		15.59	-0.41935	1.73871									1.40587	0.0672	0.06735	-0.00014696
		15.6	-0.38118	1.54227									1.40741	0.06738	0.06764	-0.000267756
		15.61	-0.35507	1.3415									1.40896	0.0667	0.06796	-0.00126
		15.62	-0.34683	1.14155									1.41051	0.06656	0.06829	-0.00173
		15.63	-0.35957	0.93964									1.41206	0.06892	0.06864	0.000282727
		15.64	-0.39333	0.72397									1.41361	0.06886	0.069	-0.000144496
		15.65	-0.44488	0.47738									1.41516	0.06894	0.06939	-0.000444445
		15.66	-0.50788	0.18096									1.41672	0.06857	0.06979	-0.00122
		15.67	-0.57423	-0.18043									1.41827	0.06846	0.07021	-0.00175
		15.68	-0.63508	-0.61419									1.41983	0.0696	0.07065	-0.00105
		15.69	-0.68246	-1.11638									1.42139	0.07014	0.0711	-0.000968365
		15.7	-0.70998	-1.6708									1.42295	0.06995	0.07158	-0.00163
		15.71	-0.71488	-2.25002									1.42452	0.07105	0.07208	-0.00103
		15.72	-0.69732	-2.81964									1.42608	0.06929	0.0726	-0.00331
		15.73	-0.66113	-3.34304									1.42765	0.06979	0.07314	-0.00336
		15.74	-0.61326	-3.78823									1.42922	0.07084	0.0737	-0.00286
		15.75	-0.56222	-4.13198									1.43079	0.07102	0.07429	-0.00326
		15.76	-0.51694	-4.36527									1.43236	0.07199	0.07489	-0.0029
		15.77	-0.4856	-4.49326									1.43393	0.07196	0.07551	-0.00355
		15.78	-0.47346	-4.53435									1.43551	0.07128	0.07615	-0.00487
		15.79	-0.48252	-4.51625									1.43709	0.07203	0.07681	-0.00478
		15.8	-0.51086	-4.47088									1.43866	0.07352	0.07749	-0.00397
		15.81	-0.55268	-4.4276									1.44024	0.07404	0.07818	-0.00413
		15.82	-0.59884	-4.40766									1.44183	0.07323	0.07888	-0.00565
		15.83	-0.6392	-4.42085									1.44341	0.07373	0.0796	-0.00587
		15.84	-0.66303	-4.46333									1.445	0.07401	0.08032	-0.00632
		15.85	-0.66149	-4.51974									1.44658	0.07406	0.08106	-0.007
		15.86	-0.62927	-4.56624									1.44817	0.07561	0.0818	-0.00619
		15.87	-0.56553	-4.57694									1.44977	0.07677	0.08254	-0.00577
		15.88	-0.47431	-4.52895									1.45136	0.07713	0.08329	-0.00616
		15.89	-0.36457	-4.40845									1.45295	0.07703	0.08403	-0.007
		15.9	-0.24862	-4.21313									1.45455	0.07847	0.08477	-0.0063
		15.91	-0.14115	-3.95483									1.45615	0.07857	0.0855	-0.00693
		15.92	-0.05669	-3.65674									1.45775	0.081	0.08621	-0.00521
		15.93	-0.00766	-3.34999									1.45935	0.08182	0.0869	-0.00509
		15.94	-0.00216	-3.06752									1.46095	0.0832	0.08757	-0.00436
		15.95	-0.04226	-2.8384									1.46256	0.08516	0.0882	-0.00304
		15.96	-0.12409	-2.6822									1.46416	0.08542	0.08879	-0.00337
		15.97	-0.23752	-2.60626									1.46577	0.08594	0.08933	-0.00339
		15.98	-0.36664	-2.60352									1.46738	0.08587	0.08981	-0.00394
		15.99	-0.49296	-2.65506									1.469	0.08679	0.09024	-0.00344
		16	-0.59697	-2.73383									1.47061	0.08734	0.0906	-0.00326
		16.01	-0.66087	-2.80963									1.47223	0.08821	0.0909	-0.00268
		16.02	-0.67095	-2.85656									1.47384	0.08909	0.09112	-0.00204
		16.03	-0.62061	-2.85637									1.47546	0.08985	0.09128	-0.00143
		16.04	-0.51032	-2.80303									1.47708	0.09034	0.09137	-0.00103
		16.05	-0.34866	-2.7037									1.47871	0.09017	0.09139	-0.00122
		16.06	-0.15079	-2.57632									1.48033	0.09213	0.09135	0.000780172
		16.07	0.06237	-2.44657									1.48196	0.09257	0.09123	0.00134
		16.08	0.26748	-2.34198									1.48359	0.09212	0.09106	0.00106
		16.09	0.44172	-2.28704									1.48522	0.09166	0.09082	0.000837408
		16.1	0.56519	-2.29728									1.48685	0.09188	0.09053	0.00135
		16.11	0.62391	-2.37679									1.48848	0.09159	0.09019	0.0014
		16.12	0.61158	-2.51752									1.49012	0.0922	0.0898	0.0024
		16.13	0.53047	-2.70061									1.49175	0.09212	0.08937	0.00275
		16.14	0.39119	-2.90006									1.49339	0.09129	0.0889	0.00239
		16.15	0.21054	-3.08759									1.49503	0.09056	0.08841	0.00215
		16.16	0.01095	-3.23818									1.49668	0.09013	0.0879	0.00223
		16.17	-0.1841	-3.33427									1.49832	0.0894	0.08738	0.00202
		16.18	-0.35209	-3.36823									1.49997	0.09013	0.08685	0.00327
		16.19	-0.47439	-3.34349									1.50162	0.08981	0.08633	0.00348
		16.2	-0.53836	-3.27214									1.50327	0.08963	0.08581	0.00382
		16.21	-0.53969	-3.17141									1.50492	0.09079	0.08531	0.00549
		16.22	-0.48147	-3.05989									1.50657	0.08991	0.08482	0.00509
		16.23	-0.37397	-2.95245									1.50823	0.08966	0.08436	0.0053
		16.24	-0.23313	-2.85711									1.50988	0.08965	0.08392	0.00572
		16.25	-0.07809	-2.77299									1.51154	0.08716	0.08351	0.00364
		16.26	0.07133	-2.69099									1.5132	0.08809	0.08313	0.00495
		16.27	0.19747	-2.59575									1.51487	0.0886	0.08278	0.00582
		16.28	0.28706	-2.46918									1.51653	0.0871	0.08247	0.00463
		16.29	0.3328	-2.2954									1.5182	0.08758	0.08218	0.0054
		16.3	0.33321	-2.06494									1.51987	0.08818	0.08192	0.00625
		16.31	0.29322	-1.77591									1.52154	0.0879	0.08169	0.00621
		16.32	0.22281	-1.43738									1.52321	0.08601	0.08149	0.00452
		16.33	0.13502	-1.06601									1.52488	0.08763	0.08131	0.00631
		16.34	0.04369	-0.68456									1.52656	0.08763	0.08116	0.00647
		16.35	-0.03808	-0.31742									1.52823	0.08679	0.08103	0.00576
		16.36	-0.10059	0.01389									1.52991	0.08762	0.08093	0.00669
		16.37	-0.13817	0.29427									1.5316	0.08775	0.08085	0.00689
		16.38	-0.15037	0.51759									1.53328	0.08755	0.0808	0.00675
		16.39	-0.14056	0.6862									1.53496	0.08655	0.08076	0.00578
		16.4	-0.1164	0.81101									1.53665	0.08648	0.08076	0.00572
		16.41	-0.08695	0.90677									1.53834	0.08725	0.08077	0.00648
		16.42	-0.06211	0.98983									1.54003	0.08741	0.08081	0.0066
		16.43	-0.05021	1.07298									1.54172	0.08691	0.08087	0.00604
		16.44	-0.05591	1.16389									1.54342	0.08756	0.08096	0.0066
		16.45	-0.08108	1.26347									1.54511	0.08686	0.08108	0.00579
		16.46	-0.12291	1.36678									1.54681	0.08699	0.08121	0.00577
		16.47	-0.17534	1.46525									1.54851	0.08791	0.08138	0.00653
		16.48	-0.22967	1.55029									1.55021	0.08867	0.08158	0.0071
		16.49	-0.27674	1.6158									1.55191	0.08948	0.0818	0.00767
		16.5	-0.30802	1.66309									1.55362	0.08885	0.08206	0.00678
		16.51	-0.31736	1.69959									1.55533	0.08885	0.08236	0.00649
		16.52	-0.30249	1.73975									1.55704	0.08877	0.0827	0.00607
		16.53	-0.2658	1.80191									1.55875	0.0873	0.08308	0.00423
		16.54	-0.21298	1.90399									1.56046	0.08749	0.0835	0.00399
		16.55	-0.15397	2.05922									1.56217	0.08971	0.08397	0.00574
		16.56	-0.10019	2.27245									1.56389	0.09003	0.0845	0.00553
		16.57	-0.0635	2.53676									1.56561	0.08883	0.08507	0.00376
		16.58	-0.05393	2.83339									1.56733	0.08861	0.0857	0.00291
		16.59	-0.07788	3.13423									1.56905	0.08973	0.08639	0.00334
		16.6	-0.13766	3.40635									1.57078	0.091	0.08714	0.00386
		16.61	-0.22943	3.61625									1.5725	0.09086	0.08793	0.00292
		16.62	-0.34507	3.73743									1.57423	0.08971	0.08879	0.000921028
		16.63	-0.47192	3.75471									1.57596	0.09023	0.0897	0.00053758
		16.64	-0.59522	3.66675									1.57769	0.09091	0.09066	0.000252138
		16.65	-0.6996	3.48659									1.57943	0.092	0.09167	0.000332316
		16.66	-0.77187	3.23938									1.58116	0.09204	0.09273	-0.000689752
		16.67	-0.80273	2.95649									1.5829	0.09127	0.09384	-0.00257
		16.68	-0.78821	2.67052									1.58464	0.09127	0.09498	-0.00371
		16.69	-0.73069	2.40774									1.58638	0.09246	0.09617	-0.00371
		16.7	-0.63832	2.1842									1.58812	0.0945	0.09738	-0.00289
		16.71	-0.52504	2.00226									1.58987	0.09415	0.09862	-0.00447
		16.72	-0.40772	1.85169									1.59162	0.09368	0.09988	-0.0062
		16.73	-0.30448	1.7117									1.59337	0.09304	0.10115	-0.00811
		16.74	-0.23205	1.55733									1.59512	0.09398	0.10242	-0.00844
		16.75	-0.20392	1.36494									1.59687	0.09569	0.10369	-0.008
		16.76	-0.22758	1.11863									1.59862	0.09607	0.10496	-0.00889
		16.77	-0.30355	0.81508									1.60038	0.09637	0.10621	-0.00984
		16.78	-0.42552	0.46384									1.60214	0.09789	0.10744	-0.00955
		16.79	-0.58073	0.08827									1.6039	0.09779	0.10865	-0.01086
		16.8	-0.75144	-0.27969									1.60566	0.09863	0.10983	-0.0112
		16.81	-0.91697	-0.6046									1.60743	0.10221	0.11098	-0.00877
		16.82	-1.057	-0.85481									1.60919	0.10334	0.1121	-0.00876
		16.83	-1.15282	-1.00694									1.61096	0.10266	0.11319	-0.01052
		16.84	-1.19147	-1.05065									1.61273	0.10448	0.11424	-0.00976
		16.85	-1.16602	-0.98945									1.6145	0.10486	0.11526	-0.0104
		16.86	-1.07697	-0.8393									1.61628	0.10578	0.11625	-0.01047
		16.87	-0.93272	-0.62454									1.61806	0.1051	0.11719	-0.01209
		16.88	-0.74774	-0.37277									1.61983	0.10733	0.11813	-0.01079
		16.89	-0.54131	-0.10938									1.62161	0.11015	0.11906	-0.00891
		16.9	-0.33506	0.14693									1.6234	0.11171	0.12002	-0.00832
		16.91	-0.15044	0.38686									1.62518	0.11314	0.12101	-0.00787
		16.92	-0.00646	0.60925									1.62697	0.11593	0.12205	-0.00612
		16.93	0.08324	0.8203									1.62875	0.11659	0.12315	-0.00656
		16.94	0.11105	1.02836									1.63054	0.11747	0.12431	-0.00684
		16.95	0.07644	1.23922									1.63234	0.12177	0.12557	-0.0038
		16.96	-0.014	1.45334									1.63413	0.12488	0.12694	-0.00206
		16.97	-0.14784	1.66214									1.63593	0.12784	0.12846	-0.000616684
		16.98	-0.30819	1.84956									1.63772	0.12918	0.13014	-0.000961164
		16.99	-0.47543	1.99324									1.63952	0.13263	0.13203	0.000605584
		17	-0.63051	2.06936									1.64133	0.13523	0.13414	0.00109
		17.01	-0.7558	2.05847									1.64313	0.13818	0.1365	0.00168
		17.02	-0.83783	1.94899									1.64494	0.1393	0.13912	0.000180754
		17.03	-0.86791	1.7417									1.64674	0.14398	0.14202	0.00196
		17.04	-0.84364	1.44947									1.64855	0.15069	0.1452	0.00549
		17.05	-0.76788	1.09667									1.65036	0.1559	0.14863	0.00727
		17.06	-0.64851	0.71426									1.65218	0.15873	0.15232	0.00642
		17.07	-0.49765	0.33397									1.65399	0.16394	0.15622	0.00772
		17.08	-0.32937	-0.0166									1.65581	0.16703	0.16032	0.0067
		17.09	-0.1592	-0.31962									1.65763	0.1706	0.16456	0.00604
		17.1	-0.00126	-0.57008									1.65945	0.17431	0.16889	0.00541
		17.11	0.1324	-0.77421									1.66128	0.17772	0.17324	0.00448
		17.12	0.23268	-0.94858									1.6631	0.18245	0.17753	0.00492
		17.13	0.29445	-1.11401									1.66493	0.18461	0.18168	0.00293
		17.14	0.3168	-1.29019									1.66676	0.18941	0.1856	0.00381
		17.15	0.3024	-1.49029									1.66859	0.19044	0.1892	0.00124
		17.16	0.25733	-1.71693									1.67043	0.19031	0.19239	-0.00208
		17.17	0.18999	-1.96123									1.67226	0.19067	0.19507	-0.0044
		17.18	0.1105	-2.20394									1.6741	0.19475	0.19717	-0.00242
		17.19	0.02881	-2.41916									1.67594	0.19367	0.19861	-0.00494
		17.2	-0.04493	-2.58116									1.67778	0.19233	0.19934	-0.00701
		17.21	-0.10243	-2.66843									1.67963	0.19052	0.19933	-0.0088
		17.22	-0.13707	-2.66951									1.68147	0.18907	0.19855	-0.00949
		17.23	-0.14543	-2.58496									1.68332	0.18691	0.19703	-0.01012
		17.24	-0.12597	-2.42808									1.68517	0.1849	0.19478	-0.00988
		17.25	-0.08035	-2.22095									1.68702	0.18	0.19186	-0.01186
		17.26	-0.01276	-1.98947									1.68888	0.17409	0.18835	-0.01425
		17.27	0.07086	-1.75915									1.69073	0.17242	0.18431	-0.01189
		17.28	0.1631	-1.54843									1.69259	0.16843	0.17983	-0.0114
		17.29	0.25544	-1.36563									1.69445	0.16169	0.175	-0.01331
		17.3	0.34043	-1.20796									1.69631	0.15724	0.16991	-0.01267
		17.31	0.4108	-1.06386									1.69818	0.15087	0.16465	-0.01377
		17.32	0.46141	-0.91627									1.70004	0.14691	0.15929	-0.01238
		17.33	0.48879	-0.74857									1.70191	0.14088	0.15391	-0.01303
		17.34	0.49292	-0.54864									1.70378	0.1369	0.14858	-0.01168
		17.35	0.47589	-0.31427									1.70566	0.13098	0.14335	-0.01238
		17.36	0.44194	-0.05324									1.70753	0.12855	0.13829	-0.00974
		17.37	0.3981	0.21712									1.70941	0.12416	0.13342	-0.00925
		17.38	0.35164	0.47471									1.71129	0.11868	0.12877	-0.01009
		17.39	0.3107	0.69736									1.71317	0.1141	0.12437	-0.01027
		17.4	0.28258	0.86857									1.71505	0.11236	0.12022	-0.00787
		17.41	0.27202	0.98276									1.71694	0.11114	0.11635	-0.00521
		17.42	0.28205	1.04653									1.71882	0.10915	0.11273	-0.00358
		17.43	0.31228	1.07839									1.72071	0.10646	0.10938	-0.00292
		17.44	0.35909	1.10504									1.7226	0.10353	0.10629	-0.00276
		17.45	0.41628	1.15441									1.7245	0.09788	0.10344	-0.00556
		17.46	0.47482	1.24997									1.72639	0.09792	0.10083	-0.0029
		17.47	0.52525	1.40448									1.72829	0.09607	0.09844	-0.00237
		17.48	0.55785	1.61517									1.73019	0.09447	0.09626	-0.00178
		17.49	0.56464	1.86441									1.73209	0.09339	0.09427	-0.00088547
		17.5	0.53973	2.12184									1.73399	0.09182	0.09247	-0.000646522
		17.51	0.48114	2.35104									1.7359	0.08984	0.09083	-0.000988709
		17.52	0.39096	2.51597									1.73781	0.08893	0.08934	-0.000415217
		17.53	0.27497	2.59037									1.73972	0.08821	0.08799	0.000221062
		17.54	0.14221	2.56255									1.74163	0.0874	0.08676	0.000638617
		17.55	0.00389	2.43882									1.74354	0.08659	0.08564	0.000941636
		17.56	-0.12744	2.24307									1.74546	0.08527	0.08463	0.000643534
		17.57	-0.24031	2.01101									1.74738	0.08482	0.0837	0.00112
		17.58	-0.32515	1.78302									1.7493	0.08227	0.08285	-0.000582492
		17.59	-0.37583	1.59667									1.75122	0.08186	0.08208	-0.000221714
		17.6	-0.39079	1.47686									1.75315	0.08151	0.08137	0.000143329
		17.61	-0.37214	1.43189									1.75507	0.08342	0.08072	0.0027
		17.62	-0.32654	1.45224									1.757	0.07948	0.08012	-0.000639483
		17.63	-0.26372	1.51196									1.75894	0.08077	0.07957	0.0012
		17.64	-0.19454	1.57634									1.76087	0.07919	0.07906	0.000126936
		17.65	-0.13071	1.6101									1.7628	0.0795	0.07859	0.00091419
		17.66	-0.08225	1.58659									1.76474	0.08047	0.07816	0.00232
		17.67	-0.05552	1.4941									1.76668	0.07945	0.07776	0.0017
		17.68	-0.05425	1.34052									1.76862	0.07916	0.07739	0.00177
		17.69	-0.07716	1.15261									1.77057	0.07967	0.07705	0.00263
		17.7	-0.11952	0.9703									1.77251	0.0777	0.07673	0.000964768
		17.71	-0.17327	0.83797									1.77446	0.07882	0.07644	0.00238
		17.72	-0.22904	0.79623									1.77641	0.07796	0.07617	0.00178
		17.73	-0.27767	0.86999									1.77836	0.07796	0.07593	0.00204
		17.74	-0.31149	1.0643									1.78032	0.07622	0.07571	0.00051389
		17.75	-0.32567	1.36113									1.78228	0.07683	0.07551	0.00133
		17.76	-0.31994	1.72128									1.78424	0.07655	0.07533	0.00123
		17.77	-0.29735	2.09278									1.7862	0.07626	0.07517	0.0011
		17.78	-0.26553	2.42064									1.78816	0.07728	0.07502	0.00226
		17.79	-0.23411	2.65753									1.79013	0.0767	0.0749	0.0018
		17.8	-0.21341	2.77283									1.79209	0.07519	0.07479	0.000395265
		17.81	-0.21309	2.75976									1.79406	0.07455	0.0747	-0.000150485
		17.82	-0.23978	2.6359									1.79604	0.07645	0.07462	0.00182
		17.83	-0.29616	2.43916									1.79801	0.07481	0.07456	0.000251018
		17.84	-0.37876	2.22022									1.79999	0.07579	0.07451	0.00127
		17.85	-0.47948	2.03158									1.80196	0.07623	0.07448	0.00175
		17.86	-0.58539	1.91706									1.80395	0.07591	0.07445	0.00146
		17.87	-0.6804	1.90272									1.80593	0.07714	0.07443	0.00271
		17.88	-0.74797	1.9924									1.80791	0.07586	0.07443	0.00143
		17.89	-0.77242	2.16839									1.8099	0.07655	0.07443	0.00212
		17.9	-0.7433	2.39458									1.81189	0.07628	0.07444	0.00184
		17.91	-0.65544	2.62617									1.81388	0.07615	0.07445	0.0017
		17.92	-0.51139	2.81925									1.81588	0.07754	0.07447	0.00307
		17.93	-0.32168	2.94012									1.81787	0.07662	0.0745	0.00212
		17.94	-0.1039	2.97173									1.81987	0.07501	0.07453	0.000477452
		17.95	0.11944	2.91711									1.82187	0.07569	0.07457	0.00111
		17.96	0.32288	2.79726									1.82387	0.07479	0.07462	0.000177661
		17.97	0.48182	2.6448									1.82588	0.07751	0.07466	0.00284
		17.98	0.57492	2.49636									1.82789	0.07871	0.07472	0.00399
		17.99	0.58854	2.38248									1.82989	0.07579	0.07478	0.00101
		18	0.51678	2.32195									1.83191	0.07631	0.07485	0.00145
		18.01	0.36439	2.3156									1.83392	0.07504	0.07493	0.000105902
		18.02	0.14588	2.34747									1.83594	0.0762	0.07502	0.00118
		18.03	-0.11686	2.38803									1.83795	0.07667	0.07512	0.00155
		18.04	-0.39523	2.4017									1.83997	0.07567	0.07524	0.000428878
		18.05	-0.65945	2.35509									1.842	0.07896	0.07536	0.0036
		18.06	-0.88035	2.2251									1.84402	0.07688	0.0755	0.00138
		18.07	-1.03491	2.00466									1.84605	0.07746	0.07565	0.00181
		18.08	-1.10767	1.70452									1.84808	0.07725	0.07582	0.00143
		18.09	-1.09312	1.3503									1.85011	0.07566	0.07599	-0.000337915
		18.1	-0.99693	0.97835									1.85214	0.07563	0.07619	-0.000560334
		18.11	-0.83458	0.62656									1.85418	0.07638	0.07639	-1.72919e-05
		18.12	-0.62896	0.32672									1.85622	0.07554	0.07662	-0.00107
		18.13	-0.40837	0.0978									1.85826	0.07567	0.07685	-0.00118
		18.14	-0.20184	-0.05787									1.8603	0.07659	0.0771	-0.000506917
		18.15	-0.03578	-0.15407									1.86235	0.07775	0.07736	0.000393879
		18.16	0.06959	-0.2173									1.86439	0.07819	0.07763	0.00056167
		18.17	0.10232	-0.27936									1.86644	0.07725	0.07792	-0.000671578
		18.18	0.06138	-0.36887									1.86849	0.07624	0.07822	-0.00198
		18.19	-0.04528	-0.5053									1.87055	0.07641	0.07853	-0.00212
		18.2	-0.20094	-0.69296									1.8726	0.07783	0.07885	-0.00103
		18.21	-0.38235	-0.91972									1.87466	0.0785	0.07919	-0.000694161
		18.22	-0.56418	-1.15995									1.87672	0.07806	0.07955	-0.00149
		18.23	-0.72128	-1.37972									1.87879	0.07762	0.07992	-0.00229
		18.24	-0.83383	-1.54455									1.88085	0.07754	0.0803	-0.00276
		18.25	-0.88758	-1.62735									1.88292	0.07818	0.08071	-0.00253
		18.26	-0.87795	-1.61499									1.88499	0.07917	0.08113	-0.00196
		18.27	-0.80931	-1.51082									1.88706	0.0783	0.08157	-0.00327
		18.28	-0.69331	-1.3352									1.88914	0.07939	0.08204	-0.00265
		18.29	-0.54855	-1.12108									1.89121	0.07739	0.08253	-0.00514
		18.3	-0.39664	-0.90698									1.89329	0.07699	0.08305	-0.00606
		18.31	-0.25901	-0.72949									1.89537	0.07919	0.0836	-0.00441
		18.32	-0.15418	-0.61601									1.89746	0.07834	0.08418	-0.00584
		18.33	-0.09486	-0.58046									1.89954	0.08032	0.0848	-0.00448
		18.34	-0.08633	-0.62045									1.90163	0.07903	0.08545	-0.00642
		18.35	-0.12572	-0.71927									1.90372	0.07947	0.08614	-0.00667
		18.36	-0.20338	-0.85264									1.90582	0.0808	0.08687	-0.00607
		18.37	-0.30331	-0.99244									1.90791	0.081	0.08764	-0.00664
		18.38	-0.40743	-1.11628									1.91001	0.08163	0.08846	-0.00683
		18.39	-0.49671	-1.21131									1.91211	0.08284	0.08932	-0.00648
		18.4	-0.5557	-1.27822									1.91421	0.08281	0.09024	-0.00742
		18.41	-0.5737	-1.32983									1.91631	0.08357	0.0912	-0.00763
		18.42	-0.54677	-1.3883									1.91842	0.08477	0.09222	-0.00745
		18.43	-0.47849	-1.47838									1.92053	0.08552	0.09329	-0.00778
		18.44	-0.379	-1.62258									1.92264	0.08554	0.09443	-0.00889
		18.45	-0.26326	-1.83312									1.92475	0.08717	0.09563	-0.00845
		18.46	-0.14876	-2.11035									1.92687	0.08694	0.09689	-0.00995
		18.47	-0.05303	-2.44049									1.92899	0.08809	0.09822	-0.01013
		18.48	0.01025	-2.79881									1.93111	0.08782	0.09963	-0.01181
		18.49	0.03212	-3.15371									1.93323	0.08736	0.10111	-0.01375
		18.5	0.01094	-3.47431									1.93536	0.08868	0.10268	-0.01399
		18.51	-0.04767	-3.73543									1.93749	0.09217	0.10433	-0.01215
		18.52	-0.13167	-3.92204									1.93962	0.09341	0.10606	-0.01265
		18.53	-0.22444	-4.033									1.94175	0.09399	0.1079	-0.0139
		18.54	-0.30681	-4.07858									1.94388	0.09601	0.10982	-0.01381
		18.55	-0.36023	-4.07722									1.94602	0.09825	0.11184	-0.01359
		18.56	-0.37003	-4.05045									1.94816	0.10028	0.11396	-0.01367
		18.57	-0.32698	-4.01755									1.9503	0.10209	0.11617	-0.01408
		18.58	-0.22963	-3.98893									1.95245	0.1025	0.11847	-0.01596
		18.59	-0.08498	-3.96563									1.95459	0.10289	0.12086	-0.01797
		18.6	0.09351	-3.9372									1.95674	0.10532	0.12333	-0.01801
		18.61	0.28595	-3.88658									1.95889	0.10831	0.12587	-0.01756
		18.62	0.47011	-3.79256									1.96104	0.11104	0.12848	-0.01745
		18.63	0.62325	-3.63773									1.9632	0.1148	0.13115	-0.01635
		18.64	0.72648	-3.4123									1.96536	0.11731	0.13386	-0.01655
		18.65	0.76594	-3.11768									1.96752	0.12009	0.13659	-0.0165
		18.66	0.73623	-2.76807									1.96968	0.12386	0.13934	-0.01548
		18.67	0.63977	-2.38767									1.97185	0.12691	0.14208	-0.01517
		18.68	0.48797	-2.00584									1.97402	0.12992	0.14481	-0.01489
		18.69	0.29824	-1.65251									1.97619	0.13377	0.14749	-0.01372
		18.7	0.09309	-1.35078									1.97836	0.13782	0.15012	-0.01229
		18.71	-0.10421	-1.11276									1.98053	0.14045	0.15267	-0.01221
		18.72	-0.2715	-0.93753									1.98271	0.14476	0.15512	-0.01036
		18.73	-0.39119	-0.81084									1.98489	0.14773	0.15746	-0.00974
		18.74	-0.45259	-0.70993									1.98707	0.14996	0.15968	-0.00972
		18.75	-0.45237	-0.60737									1.98926	0.15316	0.16174	-0.00858
		18.76	-0.39551	-0.47901									1.99145	0.15703	0.16365	-0.00661
		18.77	-0.29373	-0.30863									1.99364	0.16127	0.16538	-0.00412
		18.78	-0.16384	-0.09205									1.99583	0.16479	0.16693	-0.00214
		18.79	-0.02524	0.16104									1.99802	0.16669	0.16829	-0.00161
		18.8	0.10239	0.42959									2.00022	0.16811	0.16946	-0.00134
		18.81	0.20304	0.68554									2.00242	0.1702	0.17043	-0.000222381
		18.82	0.2646	0.89874									2.00462	0.17281	0.17119	0.00161
		18.83	0.28214	1.04436									2.00682	0.17407	0.17177	0.0023
		18.84	0.25675	1.10759									2.00903	0.17348	0.17215	0.00133
		18.85	0.19534	1.08676									2.01124	0.1748	0.17234	0.00246
		18.86	0.11015	0.99335									2.01345	0.17514	0.17235	0.00279
		18.87	0.01535	0.85023									2.01566	0.17519	0.1722	0.00299
		18.88	-0.07444	0.6868									2.01788	0.1744	0.17189	0.0025
		18.89	-0.14641	0.53328									2.0201	0.17296	0.17145	0.00151
		18.9	-0.19166	0.41479									2.02232	0.1751	0.17088	0.00422
		18.91	-0.20645	0.34822									2.02454	0.17602	0.1702	0.00582
		18.92	-0.1921	0.33882									2.02677	0.17427	0.16943	0.00484
		18.93	-0.15488	0.38124									2.029	0.17353	0.1686	0.00493
		18.94	-0.10455	0.46183									2.03123	0.17348	0.16771	0.00577
		18.95	-0.05347	0.56196									2.03346	0.17396	0.16681	0.00716
		18.96	-0.01332	0.66349									2.0357	0.17502	0.16589	0.00912
		18.97	0.00561	0.75241									2.03793	0.17431	0.16501	0.00931
		18.98	-0.00327	0.82141									2.04017	0.17318	0.16416	0.00902
		18.99	-0.04235	0.87176									2.04242	0.17375	0.16339	0.01036
		19	-0.10957	0.9102									2.04466	0.17509	0.16272	0.01237
		19.01	-0.19793	0.94867									2.04691	0.17251	0.16217	0.01034
		19.02	-0.29811	1.00021									2.04916	0.17162	0.16176	0.00986
		19.03	-0.39839	1.07525									2.05141	0.17345	0.16153	0.01192
		19.04	-0.48752	1.17957									2.05367	0.17235	0.16149	0.01086
		19.05	-0.55561	1.31346									2.05593	0.17398	0.16167	0.01231
		19.06	-0.59583	1.47072									2.05819	0.17748	0.16208	0.0154
		19.07	-0.60484	1.64225									2.06045	0.17804	0.16276	0.01529
		19.08	-0.584	1.8163									2.06272	0.17766	0.1637	0.01396
		19.09	-0.53726	1.98217									2.06498	0.17856	0.16493	0.01363
		19.1	-0.47282	2.132									2.06726	0.1806	0.16645	0.01416
		19.11	-0.39913	2.26132									2.06953	0.18414	0.16827	0.01587
		19.12	-0.32559	2.36931									2.0718	0.18637	0.17039	0.01598
		19.13	-0.26047	2.4575									2.07408	0.18705	0.17281	0.01424
		19.14	-0.2099	2.52849									2.07636	0.18969	0.17553	0.01416
		19.15	-0.17674	2.58356									2.07865	0.19296	0.17852	0.01444
		19.16	-0.16196	2.6219									2.08093	0.19649	0.18178	0.01471
		19.17	-0.16275	2.6398									2.08322	0.19983	0.18528	0.01455
		19.18	-0.17536	2.63146									2.08551	0.20059	0.189	0.01159
		19.19	-0.19461	2.59079									2.0878	0.20431	0.19291	0.0114
		19.2	-0.21529	2.51302									2.0901	0.20825	0.19696	0.01129
		19.21	-0.23292	2.39598									2.0924	0.21207	0.20112	0.01094
		19.22	-0.24488	2.2425									2.0947	0.21507	0.20535	0.00972
		19.23	-0.24998	2.05937									2.097	0.21944	0.2096	0.00984
		19.24	-0.24869	1.85761									2.09931	0.22238	0.21382	0.00856
		19.25	-0.24289	1.65037									2.10161	0.22742	0.21795	0.00947
		19.26	-0.23471	1.44977									2.10392	0.22893	0.22195	0.00699
		19.27	-0.22652	1.26531									2.10624	0.23471	0.22575	0.00896
		19.28	-0.21999	1.10152									2.10855	0.2393	0.2293	0.01
		19.29	-0.21582	0.95684									2.11087	0.24312	0.23256	0.01056
		19.3	-0.21332	0.82469									2.11319	0.24324	0.23547	0.00777
		19.31	-0.21057	0.69398									2.11552	0.24748	0.23798	0.0095
		19.32	-0.20568	0.55256									2.11784	0.2528	0.24006	0.01274
		19.33	-0.19626	0.38903									2.12017	0.25288	0.24167	0.01121
		19.34	-0.18159	0.19621									2.1225	0.25185	0.24278	0.00907
		19.35	-0.16118	-0.02808									2.12484	0.25166	0.24338	0.00828
		19.36	-0.13741	-0.2799									2.12717	0.25314	0.24344	0.0097
		19.37	-0.11361	-0.55028									2.12951	0.25229	0.24297	0.00933
		19.38	-0.09433	-0.82625									2.13185	0.25027	0.24196	0.00831
		19.39	-0.08458	-1.09427									2.1342	0.24676	0.24044	0.00632
		19.4	-0.08916	-1.34238									2.13654	0.24256	0.23841	0.00415
		19.41	-0.11097	-1.56124									2.13889	0.23885	0.2359	0.00295
		19.42	-0.1498	-1.7471									2.14124	0.23333	0.23294	0.000391315
		19.43	-0.20302	-1.90176									2.1436	0.22731	0.22956	-0.00225
		19.44	-0.26373	-2.03022									2.14596	0.22378	0.2258	-0.00201
		19.45	-0.32306	-2.14178									2.14832	0.21742	0.22167	-0.00425
		19.46	-0.36927	-2.24599									2.15068	0.21029	0.21723	-0.00694
		19.47	-0.39105	-2.35217									2.15304	0.20645	0.2125	-0.00605
		19.48	-0.37829	-2.46833									2.15541	0.20058	0.20752	-0.00694
		19.49	-0.32397	-2.59901									2.15778	0.19315	0.20231	-0.00916
		19.5	-0.22586	-2.74611									2.16015	0.18774	0.19689	-0.00915
		19.51	-0.08799	-2.91019									2.16253	0.18241	0.19131	-0.0089
		19.52	0.07985	-3.0886									2.16491	0.17711	0.18558	-0.00846
		19.53	0.26255	-3.27869									2.16729	0.17083	0.17972	-0.00889
		19.54	0.44013	-3.4762									2.16967	0.16429	0.17376	-0.00946
		19.55	0.59188	-3.67685									2.17206	0.15771	0.16772	-0.01002
		19.56	0.69678	-3.87529									2.17444	0.15036	0.16164	-0.01128
		19.57	0.73837	-4.06536									2.17683	0.14707	0.15554	-0.00846
		19.58	0.70594	-4.23981									2.17923	0.13925	0.14945	-0.0102
		19.59	0.59695	-4.39083									2.18162	0.13681	0.14342	-0.00661
		19.6	0.41805	-4.51168									2.18402	0.13058	0.13748	-0.0069
		19.61	0.18461	-4.59587									2.18642	0.12272	0.13168	-0.00896
		19.62	-0.08002	-4.64092									2.18883	0.11723	0.12605	-0.00881
		19.63	-0.34782	-4.64705									2.19124	0.11552	0.12063	-0.00511
		19.64	-0.58855	-4.61903									2.19365	0.10879	0.11545	-0.00666
		19.65	-0.77359	-4.56516									2.19606	0.1056	0.11055	-0.00495
		19.66	-0.88034	-4.49615									2.19847	0.10015	0.10594	-0.00579
		19.67	-0.89387	-4.4233									2.20089	0.09983	0.10163	-0.0018
		19.68	-0.81042	-4.35496									2.20331	0.09512	0.09764	-0.00252
		19.69	-0.63688	-4.29625									2.20573	0.09289	0.09396	-0.00108
		19.7	-0.3913	-4.24611									2.20816	0.0892	0.0906	-0.00139
		19.71	-0.10079	-4.19753									2.21059	0.08653	0.08754	-0.00101
		19.72	0.20217	-4.13891									2.21302	0.08484	0.08478	6.76841e-05
		19.73	0.48306	-4.05673									2.21545	0.08352	0.0823	0.00123
		19.74	0.71025	-3.93798									2.21789	0.0801	0.08008	1.19886e-05
		19.75	0.85808	-3.77422									2.22033	0.07622	0.07813	-0.0019
		19.76	0.91038	-3.56349									2.22277	0.07691	0.07639	0.00051412
		19.77	0.86261	-3.31276									2.22521	0.076	0.07487	0.00113
		19.78	0.72192	-3.03631									2.22766	0.07387	0.07354	0.000328965
		19.79	0.50721	-2.75471									2.23011	0.07423	0.07239	0.00184
		19.8	0.24519	-2.48908									2.23256	0.07222	0.07139	0.000824966
		19.81	-0.03173	-2.25953									2.23501	0.07318	0.07052	0.00266
		19.82	-0.28989	-2.07859									2.23747	0.07111	0.06978	0.00133
		19.83	-0.49944	-1.94878									2.23993	0.07071	0.06913	0.00157
		19.84	-0.63659	-1.8623									2.2424	0.07016	0.06858	0.00159
		19.85	-0.6873	-1.80209									2.24486	0.06922	0.06809	0.00113
		19.86	-0.64923	-1.744									2.24733	0.06908	0.06768	0.0014
		19.87	-0.53081	-1.66381									2.2498	0.07012	0.06732	0.00281
		19.88	-0.35005	-1.54107									2.25228	0.06883	0.067	0.00183
		19.89	-0.13235	-1.36375									2.25475	0.06861	0.06672	0.00189
		19.9	0.09293	-1.13177									2.25723	0.06902	0.06647	0.00255
		19.91	0.29759	-0.85647									2.25971	0.06908	0.06625	0.00283
		19.92	0.45654	-0.55909									2.2622	0.0688	0.06606	0.00275
		19.93	0.5523	-0.26522									2.26469	0.06777	0.06588	0.00189
		19.94	0.57666	0.000818999									2.26718	0.06926	0.06572	0.00354
		19.95	0.53098	0.22097									2.26967	0.06882	0.06557	0.00325
		19.96	0.42622	0.38969									2.27217	0.0668	0.06543	0.00136
		19.97	0.28126	0.51429									2.27466	0.06692	0.06531	0.00162
		19.98	0.11891	0.61439									2.27717	0.06747	0.06519	0.00228
[truncated: 3,002 more rows]

## Sheet: Figure 4
Figure 4
a					b						c					d				e					f							g
Temperature (°C)	CO2 TPD BN700	Temperature (°C)	CO2 TPD AMBN		Temperature (°C)	NH3 TPD AMBN	Temperature (°C)	NH3 TPD BN700-2nd			f1 (ppm)	0 min	f1 (ppm)	100 oC 3 h			H2	D2		Time	H2	HD	D2			BN700-N		UHV		H2			BN700-B		UHV		H2
110.591	0	110.255	-0.00811		119.256	-0.00448	118.666	0.0026			-2.48277	0.44372	-5.36467	-0.18363		714.991	0.01133	0.03844		5.89876	0.97308	0.00369	0.000207263		410.898	449.2	410.788	589.2	410.66	642		200.907	181	200.797	237.4	200.669	282.2
110.596	0.000119209	110.262	-0.00811		119.258	-0.0045	118.666	0.00251			-2.48163	0.39338	-5.36443	-0.20874		715.473	0.01129	0.03836		5.9006	0.98031	0	0.00197		410.837	429.6	410.727	579.8	410.599	659.4		200.846	176.2	200.736	251.8	200.608	269.6
110.62	9.23872e-05	110.263	-0.00809		119.257	-0.00452	118.668	0.0025			-2.48048	0.35722	-5.36418	-0.19406		715.955	0.01125	0.03828		5.90246	0.98338	0	0		410.776	444.2	410.666	559	410.538	656		200.785	181.4	200.675	234.2	200.547	273.2
110.655	-1.49012e-05	110.297	-0.00813		119.305	-0.00445	118.719	0.00251			-2.47934	0.02919	-5.36394	-0.16044		716.437	0.01123	0.03821		5.90431	0.97831	0.00629	0		410.715	441.2	410.605	566.6	410.477	662		200.724	173.4	200.614	242	200.486	281.8
110.767	2.08616e-05	110.352	-0.00813		119.391	-0.00441	118.838	0.00249			-2.47819	0.16434	-5.3637	-0.16017		716.919	0.01123	0.03815		5.90616	0.9762	0.00328	0.000939402		410.654	456	410.544	569.6	410.416	670.8		200.663	185	200.553	250	200.425	281.6
110.961	0.000143051	110.463	-0.00815		119.615	-0.00444	119.038	0.0025			-2.47705	0.23861	-5.36345	-0.19016		717.402	0.01126	0.0381		5.90801	0.97414	0	0.000493971		410.593	435.2	410.483	565.4	410.355	637.8		200.602	174	200.492	239.6	200.364	277.2
111.253	7.15256e-05	110.633	-0.00817		119.891	-0.00445	119.341	0.00244			-2.47591	0.13232	-5.36321	-0.25235		717.884	0.01131	0.03805		5.90986	0.98466	0	0		410.532	423.4	410.422	569.2	410.294	658.2		200.541	183.8	200.431	244.4	200.303	269.6
111.608	0.000104308	110.879	-0.00815		120.299	-0.00438	119.693	0.00238			-2.47476	0.08863	-5.36296	-0.36318		718.366	0.01138	0.038		5.91171	0.98181	0.00415	0		410.471	455.8	410.361	573.4	410.233	652.2		200.48	186.8	200.37	249	200.242	269
112.046	-7.15256e-05	111.188	-0.0081		120.756	-0.00447	120.159	0.00242			-2.47362	-0.02905	-5.36272	-0.4435		718.848	0.01145	0.03795		5.91356	0.9794	0	0.000306925		410.41	441	410.3	558.6	410.171	668.2		200.419	172.2	200.309	245.4	200.18	274.6
112.571	-2.38419e-05	111.567	-0.00806		121.295	-0.00442	120.682	0.00246			-2.47247	-0.03224	-5.36247	-0.36515		719.33	0.0115	0.03791		5.91541	0.98818	0	0.000161432		410.349	454	410.239	575.4	410.11	639		200.358	169	200.248	250.4	200.119	264.4
113.127	-0.000169873	111.971	-0.00804		121.866	-0.00449	121.252	0.00239			-2.47133	0.04509	-5.36223	-0.17147		719.812	0.01152	0.03788		5.91726	0.98006	0.00204	0		410.288	442.2	410.178	570.6	410.049	642.2		200.297	180.4	200.187	248	200.058	275.2
113.715	-7.45058e-05	112.448	-0.00799		122.465	-0.00461	121.856	0.00239			-2.47019	0.33153	-5.36198	-0.06205		720.294	0.0115	0.03785		5.91911	0.97895	0.01246	0.000242044		410.227	437.6	410.117	572.8	409.988	649.8		200.236	171.2	200.126	233.8	199.997	268.4
114.323	-0.000214577	112.933	-0.00799		123.097	-0.00453	122.448	0.00241			-2.46904	0.03965	-5.36174	-0.08549		720.776	0.01143	0.03783		5.92096	0.9775	0	0.00137		410.166	439.6	410.055	569.2	409.927	652		200.174	186.2	200.065	222.2	199.936	266.4
114.933	-0.000190735	113.428	-0.00801		123.714	-0.00456	123.096	0.00242			-2.4679	0.29657	-5.36149	-0.06945		721.259	0.01133	0.03781		5.92281	0.98266	0	0		410.104	441.4	409.995	567.2	409.866	640.6		200.113	180.8	200.004	236.6	199.875	267.8
115.56	-0.000286102	113.955	-0.00803		124.326	-0.00461	123.691	0.00238			-2.46675	0.10167	-5.36125	0.0431		721.741	0.01121	0.03779		5.92466	0.98048	0.00246	0		410.043	452.6	409.933	566.8	409.805	653.8		200.052	183	199.942	237.4	199.814	264.8
116.155	-0.00012219	114.48	-0.00808		124.945	-0.0046	124.312	0.0024			-2.46561	0.02303	-5.361	0.04631		722.223	0.01109	0.03776		5.92651	0.97361	0.00821	0		409.982	455.4	409.872	567.8	409.744	656.8		199.991	170.8	199.881	238.6	199.753	273.4
116.756	-3.8743e-05	114.995	-0.00803		125.55	-0.0046	124.91	0.00247			-2.46447	0.06805	-5.36076	-0.17115		722.705	0.01098	0.03772		5.92836	0.98041	0	0.00208		409.921	452	409.811	576.2	409.683	633.8		199.93	172.6	199.82	242.6	199.692	259
117.372	-2.38419e-05	115.43	-0.00801		126.138	-0.0046	125.513	0.00238			-2.46332	0.27569	-5.36051	-0.37042		723.187	0.01089	0.03767		5.93021	0.98343	0	0		409.86	440	409.75	582.2	409.622	654.6		199.869	184.6	199.759	241.2	199.631	265.8
117.994	2.38419e-05	115.953	-0.00799		126.762	-0.00463	126.129	0.00235			-2.46218	0.13155	-5.36027	-0.29851		723.669	0.01083	0.03762		5.93206	0.97961	0.00725	0		409.799	434.2	409.689	591.4	409.561	663.6		199.808	173.2	199.698	241.8	199.57	263.6
118.608	0.000104308	116.462	-0.00799		127.39	-0.00467	126.732	0.00233			-2.46103	-0.04603	-5.36003	-0.07905		724.151	0.01079	0.03756		5.93391	0.97744	0.00526	0.00137		409.738	459.8	409.628	576.6	409.5	646.2		199.747	181.4	199.637	243	199.509	261.6
119.247	5.66244e-05	116.972	-0.00799		128.026	-0.00455	127.379	0.00221			-2.45989	0.27981	-5.35978	-0.00384		724.633	0.01078	0.0375		5.93577	0.9759	0	0.00176		409.677	445.2	409.567	554	409.439	637.4		199.686	178.6	199.576	243.6	199.448	271.2
119.912	0.000187755	117.494	-0.00795		128.69	-0.0045	128.037	0.00211			-2.45874	0.14859	-5.35954	-0.09007		725.115	0.01079	0.03744		5.93762	0.9853	0.000885768	0		409.616	455.2	409.506	571.2	409.378	660.4		199.625	170.4	199.515	239	199.387	270.4
120.575	0.000306964	118.033	-0.00796		129.344	-0.00445	128.726	0.00219			-2.4576	-0.03497	-5.35929	-0.12787		725.598	0.01081	0.03738		5.93947	0.97698	0.00422	0		409.555	443	409.445	561.6	409.317	653.6		199.564	169.2	199.454	248.4	199.326	266.4
121.296	0.000199676	118.55	-0.00798		130.053	-0.00432	129.437	0.00219			-2.45646	0.19369	-5.35905	-0.05992		726.08	0.01084	0.03732		5.94132	0.97239	0	0		409.494	435.2	409.384	556.6	409.256	654		199.503	178	199.393	231.8	199.265	267.6
122.016	5.66244e-05	119.111	-0.00795		130.793	-0.00427	130.149	0.00223			-2.45531	0.21301	-5.3588	-0.02214		726.562	0.01087	0.03726		5.94317	0.9814	0	0		409.433	435.2	409.323	586.6	409.195	657.2		199.442	169.4	199.332	240	199.204	269.4
122.733	0.000226498	119.673	-0.00792		131.516	-0.00427	130.891	0.0023			-2.45417	0.02591	-5.35856	-0.06101		727.044	0.01091	0.03722		5.94502	0.98734	0	0		409.372	441.4	409.262	577.4	409.134	660		199.381	181.4	199.271	232.4	199.143	267
123.478	0.00025928	120.234	-0.00788		132.249	-0.00427	131.66	0.00232			-2.45302	-0.13958	-5.35831	-0.08716		727.526	0.01095	0.03719		5.94687	0.98172	0.00878	0.000283618		409.311	427.4	409.201	571	409.073	655.2		199.32	174.8	199.21	234.8	199.082	274
124.257	0.000306964	120.841	-0.00785		133.007	-0.00424	132.446	0.00216			-2.45188	-0.05821	-5.35807	-0.09577		728.008	0.01098	0.03717		5.94872	0.97952	0.00106	0.00115		409.25	431.8	409.14	573.8	409.012	669.4		199.259	173.2	199.149	236.6	199.021	271.2
125.04	0.000402331	121.466	-0.00785		133.773	-0.00414	133.226	0.00219			-2.45074	0.09051	-5.35782	-0.17968		728.49	0.011	0.03717		5.95057	0.98141	0	0.000277026		409.189	457	409.079	577.8	408.951	658.4		199.198	172.8	199.088	226.8	198.96	267.2
125.821	0.000393391	122.072	-0.00782		134.551	-0.00415	134.005	0.00227			-2.44959	0.05997	-5.35758	-0.30875		728.972	0.01101	0.03717		5.95242	0.98467	0.00293	0		409.128	439.8	409.018	578.4	408.89	653		199.137	173.8	199.027	239.2	198.899	258.8
126.636	0.000393391	122.701	-0.00774		135.367	-0.00408	134.79	0.00238			-2.44845	0.11793	-5.35733	-0.32619		729.455	0.01102	0.03718		5.95427	0.97715	0.01225	0		409.067	434.4	408.957	570.2	408.829	663.2		199.076	163.2	198.966	243.6	198.838	263.2
127.425	0.000199676	123.363	-0.00767		136.15	-0.00403	135.577	0.00241			-2.4473	0.13241	-5.35709	-0.20289		729.937	0.01102	0.03717		5.95612	0.97972	0	0.00149		409.006	429.4	408.896	567.2	408.768	650		199.015	174	198.905	223	198.777	267.4
128.258	0.000283122	124.019	-0.00767		136.961	-0.00396	136.39	0.0025			-2.44616	0.06757	-5.35684	-0.09805		730.419	0.01101	0.03716		5.95797	0.98473	0	0		408.945	425.4	408.835	562.4	408.707	680		198.954	178.6	198.844	224.4	198.715	260
129.067	8.34465e-05	124.666	-0.00768		137.743	-0.00392	137.214	0.00238			-2.44502	0.29269	-5.3566	-0.11905		730.901	0.01101	0.03713		5.95982	0.98271	0.00574	0		408.884	449	408.774	559.2	408.646	651		198.893	164.8	198.783	232.4	198.655	269
129.889	8.34465e-05	125.342	-0.00767		138.568	-0.00391	138.049	0.00245			-2.44387	0.33165	-5.35636	-0.19084		731.383	0.011	0.0371		5.96167	0.98086	0.00796	0.00113		408.823	435.8	408.713	578.8	408.584	648.6		198.832	167.8	198.722	227.6	198.593	260.8
130.692	7.15256e-05	126.037	-0.00766		139.412	-0.00381	138.852	0.00254			-2.44273	0.11417	-5.35611	-0.2127		731.865	0.01099	0.03706		5.96352	0.98152	0	0.00246		408.762	438.6	408.652	565	408.523	654.8		198.771	164.2	198.661	230.6	198.532	262
131.542	5.66244e-05	126.711	-0.00762		140.249	-0.00372	139.677	0.00262			-2.44158	0.28968	-5.35587	-0.1947		732.347	0.01098	0.03703		5.96537	0.98542	0.000168593	0		408.701	434	408.591	559.8	408.462	669.2		198.71	161.8	198.6	240.2	198.471	271
132.357	0.000107288	127.411	-0.00753		141.048	-0.00368	140.544	0.00265			-2.44044	0.25709	-5.35562	-0.18656		732.83	0.01097	0.03699		5.96722	0.98138	0.00534	0		408.639	449.2	408.529	576.2	408.401	648.8		198.649	173.6	198.538	223.4	198.41	253.8
133.22	0.00013113	128.104	-0.00747		141.939	-0.00372	141.39	0.00251			-2.4393	0.16235	-5.35538	-0.19531		733.312	0.01096	0.03696		5.96907	0.97708	0.000694606	0.000702141		408.579	436.4	408.469	563.6	408.34	624.8		198.588	169.2	198.477	236	198.349	260.4
134.053	0.000175834	128.79	-0.00741		142.771	-0.00372	142.255	0.00245			-2.43815	0.24002	-5.35513	-0.21654		733.794	0.01096	0.03693		5.97092	0.97853	0	0.000320196		408.517	430.2	408.407	555.4	408.279	652.4		198.526	166.6	198.416	234	198.288	259.8
134.919	9.23872e-05	129.481	-0.00736		143.638	-0.00377	143.124	0.00246			-2.43701	0.17495	-5.35489	-0.24445		734.276	0.01097	0.03691		5.97277	0.98574	0	0		408.456	435	408.346	578	408.218	644.4		198.465	171	198.355	233.4	198.227	255.4
135.794	0.000104308	130.171	-0.00725		144.515	-0.0035	143.987	0.0024			-2.43586	0.14137	-5.35464	-0.23389		734.758	0.01097	0.03689		5.97462	0.98508	0.00314	0		408.395	434.6	408.285	560.2	408.157	646		198.404	174.8	198.294	224.6	198.166	266.2
136.67	7.15256e-05	130.902	-0.00727		145.37	-0.00341	144.885	0.00225			-2.43472	0.21161	-5.3544	-0.15911		735.24	0.01098	0.03689		5.97648	0.98114	0	0.000320104		408.334	406.4	408.224	555	408.096	654.4		198.343	160.4	198.233	236.8	198.105	266
137.538	-5.96046e-05	131.587	-0.00718		146.251	-0.00343	145.786	0.00233			-2.43358	0.13508	-5.35415	-0.11077		735.722	0.01099	0.03688		5.97833	0.98658	0	0.000111217		408.273	438.2	408.163	560.8	408.035	646.4		198.282	172.6	198.172	230.6	198.044	256.4
138.452	-0.000241399	132.306	-0.00714		147.119	-0.00336	146.676	0.00238			-2.43243	0.26678	-5.35391	-0.20417		736.204	0.011	0.03688		5.98018	0.98777	0.00322	0		408.212	448	408.102	560	407.974	642.6		198.221	168.4	198.111	231	197.983	259.6
139.332	-0.000169873	133.035	-0.00707		148.012	-0.00334	147.566	0.00243			-2.43129	0.2141	-5.35366	-0.37785		736.687	0.01101	0.03687		5.98203	0.97821	0.01281	0.00014697		408.151	441.6	408.041	554.4	407.913	639.2		198.16	160.2	198.05	237	197.922	261.2
140.245	5.66244e-05	133.759	-0.00703		148.908	-0.00324	148.495	0.00238			-2.43014	0.25416	-5.35342	-0.4243		737.169	0.01101	0.03686		5.98388	0.98015	0	0.00156		408.09	429.4	407.98	557.6	407.852	637.6		198.099	162	197.989	241	197.861	257.8
141.146	0.000166893	134.502	-0.00697		149.813	-0.00315	149.375	0.00227			-2.429	0.20469	-5.35317	-0.26388		737.651	0.01101	0.03684		5.98573	0.98451	0	0		408.029	437.4	407.919	562.6	407.791	631.6		198.038	165.4	197.928	231	197.8	265
142.039	5.66244e-05	135.252	-0.00692		150.725	-0.00301	150.275	0.00234			-2.42786	-0.00302	-5.35293	-0.06544		738.133	0.01101	0.03682		5.98758	0.98532	0.0029	0		407.968	421.6	407.858	544	407.73	647.4		197.977	164.4	197.867	225.2	197.739	254.8
142.935	8.04663e-05	135.996	-0.00688		151.638	-0.00309	151.245	0.00234			-2.42671	0.09793	-5.35269	-0.03914		738.615	0.01101	0.0368		5.98943	0.97963	0.00569	0		407.907	407.6	407.797	543	407.669	638		197.916	171.6	197.806	234.4	197.678	269.6
143.857	-3.57628e-05	136.725	-0.00681		152.56	-0.00308	152.168	0.0024			-2.42557	0.47777	-5.35244	-0.20391		739.097	0.01102	0.03679		5.99128	0.98669	0	0.00184		407.846	419.4	407.736	566	407.608	635.6		197.855	173.2	197.745	226.8	197.617	262
144.763	-3.8743e-05	137.51	-0.00678		153.475	-0.00304	153.102	0.00256			-2.42442	0.15278	-5.3522	-0.40509		739.579	0.01102	0.03678		5.99313	0.98699	0	0		407.785	424	407.675	533.2	407.547	633.2		197.794	159.8	197.684	231	197.556	252.8
145.683	-3.8743e-05	138.279	-0.00674		154.375	-0.00297	154.035	0.00258			-2.42328	0.12006	-5.35195	-0.4786		740.061	0.01103	0.03678		5.99498	0.98647	0.0065	0		407.724	435.4	407.614	561.2	407.486	646		197.733	154.4	197.623	235	197.495	255.2
146.622	-2.68221e-05	139.006	-0.00665		155.287	-0.00295	154.948	0.00263			-2.42214	0.36797	-5.35171	-0.36449		740.543	0.01104	0.03678		5.99683	0.97884	0.00443	0.000926027		407.663	431.8	407.553	531.2	407.425	615.2		197.672	167.8	197.562	229.2	197.434	260.8
147.548	-0.000107288	139.775	-0.00659		156.215	-0.00285	155.874	0.00269			-2.42099	0.2885	-5.35146	-0.14417		741.026	0.01106	0.03678		5.99868	0.97812	0	0.000898082		407.602	429.4	407.492	547.4	407.364	645.6		197.611	163.8	197.501	225.6	197.373	267
148.487	0.000151992	140.538	-0.00646		157.122	-0.00285	156.852	0.00279			-2.41985	0.14104	-5.35122	0.00194		741.508	0.01107	0.03678		6.00053	0.98446	0.000330913	0		407.541	412.2	407.431	563.8	407.303	607.4		197.55	161.8	197.44	238.2	197.312	263.4
149.439	0.00025034	141.296	-0.00637		158.087	-0.00282	157.792	0.00284			-2.4187	0.22323	-5.35097	-0.04487		741.99	0.01109	0.03679		6.00238	0.98308	0.00322	0		407.48	426.4	407.37	547.4	407.242	620.6		197.489	164.2	197.379	226.2	197.251	263.4
150.39	0.000178814	142.071	-0.00627		159.01	-0.00275	158.736	0.00285			-2.41756	0.27239	-5.35073	-0.1961		742.472	0.0111	0.03679		6.00423	0.98031	0	0.000291345		407.419	412.6	407.309	532.4	407.18	599.8		197.428	166.2	197.318	226	197.19	260.2
151.337	0.000107288	142.873	-0.00614		159.957	-0.00262	159.696	0.0028			-2.41642	0.05633	-5.35048	-0.2523		742.954	0.01111	0.0368		6.00608	0.9876	0	0		407.358	420.4	407.248	537.6	407.12	638.4		197.367	163	197.257	228.2	197.129	252
152.287	0.000104308	143.625	-0.00605		160.933	-0.00255	160.673	0.00273			-2.41527	0.19183	-5.35024	-0.16068		743.436	0.01111	0.03681		6.00793	0.99185	0.00053541	0		407.297	401.2	407.187	543	407.058	636.6		197.306	156.2	197.196	220.2	197.067	258.4
153.231	0.00025034	144.422	-0.00595		161.897	-0.00245	161.649	0.00261			-2.41413	0.23255	-5.34999	-0.07404		743.918	0.01111	0.0368		6.00978	0.97964	0.01074	0.000298339		407.236	415	407.126	545	406.997	623.4		197.245	165.6	197.135	227.4	197.006	248.4
154.183	0.000223517	145.201	-0.00588		162.864	-0.00234	162.643	0.00257			-2.41298	0.27236	-5.34975	-0.12094		744.4	0.0111	0.03678		6.01164	0.97868	0.000189793	0.00126		407.175	398.6	407.065	530.8	406.936	620.2		197.184	155.6	197.074	229	196.945	244.4
155.17	0.000223517	146.016	-0.00584		163.873	-0.00234	163.612	0.00262			-2.41184	0.1777	-5.3495	-0.23275		744.883	0.01109	0.03672		6.01349	0.98682	0	4.15413e-05		407.113	405.8	407.003	526.2	406.875	631.6		197.123	160.2	197.012	228	196.884	255
156.12	0.00026226	146.785	-0.00576		164.818	-0.00234	164.613	0.00248			-2.4107	0.176	-5.34926	-0.26814		745.365	0.01107	0.03665		6.01534	0.98619	0.00383	0		407.053	403	406.942	524.2	406.814	605		197.061	160.8	196.952	232.6	196.823	246.6
157.089	0.000238419	147.587	-0.00565		165.818	-0.00229	165.584	0.00241			-2.40955	0.13336	-5.34902	-0.21263		745.847	0.01104	0.03655		6.01719	0.97556	0.01133	0		406.991	398	406.881	517.2	406.753	608		197	168.2	196.89	237	196.762	257.8
158.052	0.000357628	148.403	-0.00556		166.83	-0.00218	166.59	0.0025			-2.40841	0.18127	-5.34877	-0.1623		746.329	0.01101	0.03645		6.01904	0.98165	0	0.0018		406.93	397.2	406.82	519.8	406.692	617.8		196.939	166.8	196.829	224.8	196.701	254.4
159.025	0.000464916	149.197	-0.00543		167.791	-0.00215	167.614	0.00249			-2.40726	0.00151	-5.34853	-0.17584		746.811	0.01098	0.03636		6.02089	0.98524	0	0		406.869	399.8	406.759	527.6	406.631	587		196.878	156.6	196.768	220	196.64	250.4
160.013	0.000452995	150.021	-0.00533		168.801	-0.00206	168.605	0.00248			-2.40612	0.33284	-5.34828	-0.24277		747.293	0.01095	0.03629		6.02274	0.98661	0.00391	0		406.808	405.6	406.698	538.8	406.57	598.4		196.817	154.6	196.707	227.4	196.579	254.4
160.989	0.000584126	150.835	-0.00526		169.783	-0.00205	169.635	0.00252			-2.40498	0.1787	-5.34804	-0.35694		747.775	0.01093	0.03624		6.02459	0.98269	0.00582	0.000961981		406.747	408.2	406.637	533.2	406.509	600.8		196.756	161.4	196.646	231.6	196.518	251
161.978	0.000464916	151.638	-0.0051		170.777	-0.00205	170.665	0.00245			-2.40383	0.20819	-5.34779	-0.50902		748.257	0.01091	0.03621		6.02644	0.97923	0	0.00179		406.686	401.4	406.576	520.4	406.448	588		196.695	162.2	196.585	230.8	196.457	256.2
162.994	0.000286102	152.436	-0.00499		171.779	-0.00214	171.661	0.0025			-2.40269	0.1359	-5.34755	-0.60567		748.74	0.01091	0.03621		6.02829	0.98493	0.00183	0		406.625	396.4	406.515	517.6	406.387	611.4		196.634	161	196.524	221.4	196.396	255
163.991	0.000309944	153.237	-0.00491		172.781	-0.002	172.702	0.00247			-2.40154	0.06642	-5.3473	-0.51278		749.222	0.01091	0.03622		6.03014	0.98324	0.00593	0		406.564	407	406.454	533.8	406.326	611.4		196.573	156.8	196.463	229.8	196.335	253.2
164.979	0.00026226	154.076	-0.0048		173.77	-0.00196	173.715	0.00258			-2.4004	0.16403	-5.34706	-0.24519		749.704	0.01092	0.03624		6.03199	0.97731	0.000748806	0.000471979		406.503	401.6	406.393	523	406.265	589.4		196.512	161.6	196.402	221.8	196.274	256.8
166.011	0.000306964	154.87	-0.0047		174.811	-0.00192	174.748	0.00264			-2.39925	0.11893	-5.34681	-0.03925		750.186	0.01094	0.03627		6.03384	0.97999	0	8.84592e-05		406.442	392.8	406.332	523.4	406.204	614.8		196.451	162.2	196.341	233	196.213	259.4
167.018	0.000342727	155.694	-0.00458		175.818	-0.00177	175.795	0.00254			-2.39811	0.06773	-5.34657	-0.11919		750.668	0.01095	0.0363		6.03569	0.9903	0	0		406.381	380.2	406.271	513.2	406.143	592.2		196.39	169	196.28	226.6	196.152	258.8
168.021	0.00038147	156.535	-0.00452		176.838	-0.0018	176.843	0.00254			-2.39697	0.03097	-5.34632	-0.39081		751.15	0.01097	0.03633		6.03754	0.98171	0.00703	0		406.32	399.6	406.21	507.6	406.082	598.2		196.329	163.2	196.219	224.4	196.091	252
169.058	0.000357628	157.336	-0.00442		177.896	-0.00199	177.872	0.00261			-2.39582	0.35386	-5.34608	-0.49703		751.632	0.01097	0.03635		6.03939	0.98184	7.0461e-05	0.00101		406.259	396	406.149	509.8	406.021	597.6		196.268	153.8	196.158	218.2	196.03	255.4
170.067	0.000461936	158.177	-0.00435		178.879	-0.00205	178.936	0.00256			-2.39468	0.19338	-5.34583	-0.25822		752.114	0.01097	0.03636		6.04124	0.98734	0	0.000221485		406.198	386.2	406.088	510.6	405.96	580.2		196.207	160	196.097	228.2	195.969	249.2
171.129	0.000417233	159.016	-0.00427		179.914	-0.0019	179.98	0.0026			-2.39353	0.1521	-5.34559	0.05503		752.597	0.01097	0.03635		6.04309	0.98321	0.00413	0		406.137	381	406.027	514.4	405.899	582.8		196.146	165.4	196.036	240.6	195.908	254.8
172.155	0.000414252	159.843	-0.00418		180.94	-0.00174	181.023	0.00258			-2.39239	0.15605	-5.34535	0.04705		753.079	0.01096	0.03633		6.04494	0.99217	0.01372	0		406.076	371.2	405.966	514	405.838	582.8		196.085	168.6	195.975	226.6	195.847	266.8
173.158	0.000464916	160.686	-0.00407		181.957	-0.00174	182.073	0.00259			-2.39125	0.25167	-5.3451	-0.26448		753.561	0.01094	0.0363		6.0468	0.97776	0	0.00159		406.015	358	405.905	506.6	405.777	579.2		196.024	159.4	195.914	227.6	195.786	260.4
174.196	0.000450015	161.511	-0.00403		182.98	-0.00166	183.111	0.00263			-2.3901	0.30222	-5.34486	-0.45841		754.043	0.01092	0.03625		6.04865	0.98494	0	0		405.954	384.4	405.844	509.2	405.716	572.8		195.963	163.4	195.853	220.6	195.725	261.2
175.23	0.000345707	162.384	-0.00398		184.034	-0.00165	184.168	0.0026			-2.38896	0.06959	-5.34461	-0.29012		754.525	0.01089	0.03622		6.0505	0.98515	0.00214	0		405.893	386.2	405.783	497.2	405.654	586.4		195.902	169.6	195.792	233.8	195.663	262.8
176.258	0.000247359	163.211	-0.00392		185.049	-0.00167	185.205	0.00255			-2.38781	0.35764	-5.34437	-0.01404		755.007	0.01085	0.03619		6.05235	0.98107	0.00583	0.000251362		405.832	381.4	405.722	513.6	405.594	585		195.841	171.8	195.731	227.4	195.602	264.8
177.309	0.000485778	164.09	-0.00385		186.12	-0.00153	186.262	0.00249			-2.38667	0.24511	-5.34412	0.01313		755.489	0.01082	0.03617		6.0542	0.98571	0	0.00189		405.771	378.8	405.661	521	405.532	592		195.78	165.6	195.67	230.8	195.541	264.2
178.345	0.000342727	164.948	-0.00375		187.114	-0.00154	187.327	0.00242			-2.38553	0.33078	-5.34388	-0.16762		755.971	0.01079	0.03616		6.05605	0.98907	0	0		405.71	372	405.6	513.4	405.471	581.4		195.719	178.6	195.609	235.4	195.48	261.8
179.394	0.000414252	165.813	-0.00376		188.157	-0.00151	188.382	0.00253			-2.38438	0.46422	-5.34363	-0.25142		756.454	0.01075	0.03615		6.0579	0.98499	0.00729	0		405.649	365.6	405.539	522.8	405.41	588.2		195.658	164.2	195.548	245.8	195.419	261
180.436	0.000274181	166.674	-0.00364		189.194	-0.00142	189.422	0.00261			-2.38324	0.02575	-5.34339	-0.16468		756.936	0.01072	0.03614		6.05975	0.97845	0.00254	0.00103		405.587	375.8	405.478	507.2	405.349	575.2		195.596	171.6	195.487	248.2	195.358	260.2
181.479	0.000226498	167.559	-0.00358		190.243	-0.0014	190.509	0.00261			-2.38209	0.00858	-5.34314	-0.1357		757.418	0.0107	0.03613		6.0616	0.97905	0	0.000685096		405.526	384	405.416	501.8	405.288	571		195.536	168.4	195.425	243.2	195.297	264.6
182.515	0.000298023	168.412	-0.00351		191.282	-0.00144	191.591	0.00257			-2.38095	-0.0624	-5.3429	-0.29776		757.9	0.01067	0.03611		6.06345	0.98751	0	0		405.465	366	405.355	505.2	405.227	566		195.474	182	195.364	235.8	195.236	271.8
183.587	0.00038147	169.287	-0.00345		192.33	-0.00143	192.657	0.00261			-2.37981	0.07616	-5.34265	-0.49404		758.382	0.01066	0.03609		6.0653	0.98497	0.00318	0		405.404	369.8	405.294	510.8	405.166	586		195.413	173.8	195.303	240.2	195.175	282.4
184.611	0.00039041	170.16	-0.00344		193.379	-0.00129	193.732	0.00256			-2.37866	0.15071	-5.34241	-0.53346		758.864	0.01064	0.03607		6.06715	0.98015	0	3.9668e-05		405.343	384.6	405.233	515	405.105	583.6		195.352	172	195.242	236.8	195.114	276.4
185.66	0.000426173	171.043	-0.00337		194.436	-0.00135	194.833	0.00258			-2.37752	0.37003	-5.34216	-0.43069		759.346	0.01064	0.03604		6.069	0.98714	0	0		405.282	371.4	405.172	504.8	405.044	575.4		195.291	170.6	195.181	242	195.053	280.6
186.709	0.000369549	171.921	-0.00334		195.498	-0.00138	195.899	0.00248			-2.37637	0.40078	-5.34192	-0.31416		759.828	0.01063	0.03602		6.07085	0.98831	2.88699e-05	0		405.221	373.4	405.111	495	404.983	572.2		195.23	189.8	195.12	254.6	194.992	295.2
187.771	0.000295043	172.786	-0.00334		196.564	-0.00141	196.986	0.00245			-2.37523	0.48217	-5.34168	-0.25913		760.311	0.01062	0.03599		6.0727	0.9798	0.01257	0.000175403		405.16	380.6	405.05	493	404.922	599.6		195.169	190.6	195.059	257.6	194.931	283.6
188.82	0.000283122	173.662	-0.00326		197.607	-0.0015	198.068	0.00241			-2.37409	0.33967	-5.34143	-0.28591		760.793	0.01062	0.03596		6.07455	0.98053	0.000735387	0.00134		405.099	369.6	404.989	511.4	404.861	563.4		195.108	185.4	194.998	244.8	194.87	291.2
189.89	0.00025928	174.558	-0.00324		198.697	-0.0015	199.138	0.00235			-2.37294	0.24151	-5.34119	-0.38175		761.275	0.01061	0.03593		6.0764	0.98804	0	0		405.038	387.8	404.928	516.6	404.8	577.6		195.047	187.6	194.937	265.6	194.809	277.6
190.933	0.00038147	175.44	-0.00314		199.756	-0.00155	200.219	0.00244			-2.3718	0.32407	-5.34094	-0.45439		761.757	0.0106	0.03592		6.07825	0.98612	0.00393	0		404.977	384.6	404.867	515.6	404.739	574.2		194.986	183.8	194.876	263.4	194.748	290.8
192.009	0.000357628	176.341	-0.00309		200.815	-0.00154	201.314	0.00241			-2.37065	0.17248	-5.3407	-0.39152		762.239	0.0106	0.03592		6.0801	0.98052	0.00876	0		404.916	370.6	404.806	497.6	404.678	591.4		194.925	189.2	194.815	262.4	194.687	293.2
193.091	0.000378489	177.212	-0.00311		201.88	-0.00157	202.412	0.00243			-2.36951	0.21927	-5.34045	-0.23184		762.721	0.01059	0.03594		6.08195	0.98257	0	0.00159		404.855	389.4	404.745	512.4	404.617	586		194.864	197.2	194.754	267.4	194.626	281.8
194.147	0.000378489	178.103	-0.00304		202.934	-0.00154	203.487	0.00244			-2.36837	0.33907	-5.34021	-0.15433		763.203	0.01059	0.03597		6.0838	0.98789	0	0		404.794	404.6	404.684	509.6	404.556	574.6		194.803	204	194.693	271.4	194.565	289.4
195.244	0.000235438	178.985	-0.00305		204.021	-0.00136	204.579	0.00251			-2.36722	0.31894	-5.33996	-0.23461		763.685	0.0106	0.036		6.08566	0.98823	0.00387	0		404.733	389	404.623	518	404.495	590.2		194.742	200	194.632	267.4	194.504	309.8
196.324	0.000214577	179.877	-0.00301		205.09	-0.00131	205.643	0.00253			-2.36608	0.13005	-5.33972	-0.33521		764.168	0.0106	0.03603		6.08751	0.98215	0.00422	0.00095257		404.672	385.4	404.562	526.6	404.434	599.4		194.681	206	194.571	273	194.443	306.4
197.391	-1.19209e-05	180.788	-0.00308		206.136	-0.00115	206.755	0.0025			-2.36493	0.24431	-5.33947	-0.30854		764.65	0.01061	0.03604		6.08936	0.9777	0	0.00126		404.611	392.8	404.501	528	404.373	596.8		194.62	209.8	194.51	288.4	194.382	303.2
198.47	2.08616e-05	181.653	-0.00306		207.173	-0.00119	207.849	0.00254			-2.36379	0.21719	-5.33923	-0.19125		765.132	0.01062	0.03605		6.09121	0.98525	0.00319	0		404.55	382.2	404.44	511.8	404.312	582.2		194.559	216	194.449	286.4	194.321	310.6
199.536	0	182.561	-0.00304		208.267	-0.00113	208.94	0.0026			-2.36265	0.14975	-5.33898	-0.1168		765.614	0.01063	0.03604		6.09306	0.98556	0.00622	0		404.489	394.2	404.379	519.2	404.251	615		194.498	223.4	194.388	287.6	194.26	330.4
200.584	-1.49012e-05	183.472	-0.00305		209.319	-0.00113	210	0.00266			-2.3615	0.36783	-5.33874	-0.13536		766.096	0.01063	0.03602		6.09491	0.98019	0	0.000645037		404.428	402.2	404.318	530	404.19	591		194.437	223	194.327	305.8	194.199	329.8
201.664	-7.45058e-05	184.353	-0.00307		210.389	-0.00107	211.127	0.00272			-2.36036	0.25336	-5.33849	-0.19752		766.578	0.01062	0.036		6.09676	0.98796	0	0		404.367	395.4	404.257	533.6	404.128	597.8		194.376	228.6	194.266	303.8	194.137	348.6
202.735	-0.000205636	185.239	-0.00305		211.489	-0.00089735	212.2	0.00274			-2.35921	0.24097	-5.33825	-0.2363		767.06	0.01061	0.03597		6.09861	0.99113	0	0		404.306	390.6	404.196	539.2	404.067	624.6		194.315	244.6	194.205	315.4	194.077	346.8
203.796	-0.000107288	186.157	-0.0031		212.535	-0.000935497	213.306	0.00262			-2.35807	0.05729	-5.33801	-0.2126		767.542	0.0106	0.03595		6.10046	0.98658	0.00841	0		404.245	391.8	404.135	555.8	404.006	601		194.254	244.6	194.144	322.6	194.015	342.6
204.885	-0.000265241	187.031	-0.00307		213.647	-0.000961723	214.385	0.00255			-2.35693	0.23807	-5.33776	-0.15792		768.024	0.01057	0.03592		6.10231	0.98277	0.00103	0.00135		404.184	400.6	404.074	524.2	403.945	594.6		194.193	234.8	194.083	334.2	193.954	357
205.956	-0.000360608	187.953	-0.0031		214.701	-0.000887814	215.493	0.00256			-2.35578	0.29131	-5.33752	-0.18706		768.507	0.01054	0.0359		6.10416	0.98731	0	0.000106808		404.123	409.4	404.013	528.8	403.884	632		194.132	244.6	194.022	332	193.893	354
207.037	-0.000452995	188.852	-0.00304		215.779	-0.000923576	216.612	0.00252			-2.35464	0.30314	-5.33727	-0.35456		768.989	0.0105	0.03588		6.10601	0.9854	0.00392	0		404.062	408	403.952	539.6	403.823	612.8		194.071	262.8	193.96	351.4	193.832	366
208.109	-0.000393391	189.772	-0.00301		216.843	-0.000894966	217.688	0.00262			-2.35349	0.22081	-5.33703	-0.50107		769.471	0.01045	0.03587		6.10786	0.97881	0.01316	9.96945e-05		404	413.2	403.89	555.2	403.762	628		194.01	278.2	193.899	340.8	193.771	366.8
209.202	-0.00025332	190.65	-0.00297		217.917	-0.00089735	218.798	0.00273			-2.35235	0.18863	-5.33678	-0.41621		769.953	0.0104	0.03585		6.10971	0.98315	0	0.00171		403.939	418	403.829	553.2	403.701	609.8		193.948	277.4	193.838	365	193.71	380.2
210.263	-0.00025034	191.568	-0.003		218.979	-0.000837746	219.869	0.00278			-2.35121	0.26119	-5.33654	-0.17488		770.435	0.01035	0.03585		6.11156	0.98869	0	0		403.878	442.4	403.768	548.2	403.64	630		193.887	284.4	193.777	350.4	193.649	391.4
211.379	4.47035e-05	192.501	-0.00296		220.094	-0.000964108	220.988	0.00274			-2.35006	0.26381	-5.33629	-0.08862		770.917	0.01031	0.03583		6.11341	0.9872	0.0019	0		403.817	417.8	403.707	563	403.579	618		193.826	286.2	193.716	371	193.588	401
212.448	2.08616e-05	193.403	-0.00295		221.148	-0.000935497	222.065	0.00287			-2.34892	-0.10058	-5.33605	-0.25346		771.399	0.01027	0.03582		6.11526	0.98534	0.00396	0.000497403		403.756	434.4	403.646	557.8	403.518	650.6		193.765	296.2	193.655	394	193.527	428.6
213.539	-0.000169873	194.326	-0.00296		222.247	-0.000849667	223.211	0.00266			-2.34777	0.32894	-5.3358	-0.4032		771.881	0.01023	0.03579		6.11711	0.98705	0	0.00165		403.695	447	403.585	571.6	403.457	670.8		193.704	298.6	193.594	395	193.466	429.2
214.635	-0.000110269	195.272	-0.00294		223.336	-0.000801983	224.295	0.00264			-2.34663	0.18646	-5.33556	-0.34437		772.364	0.0102	0.03575		6.11896	0.99139	0	0		403.634	439.8	403.524	582.4	403.396	663		193.643	325.4	193.533	397	193.405	424.4
215.737	3.57628e-05	196.191	-0.00294		224.415	-0.000859203	225.42	0.0027			-2.34549	0.04298	-5.33531	-0.25672		772.846	0.01017	0.0357		6.12081	0.98682	0.00657	0		403.573	449.8	403.463	582.6	403.335	656.6		193.582	326.2	193.472	407.2	193.344	435.4
216.802	-1.19209e-05	196.942	-0.00296		225.497	-0.000983181	226.552	0.00263			-2.34434	0.32752	-5.33507	-0.33714		773.328	0.01015	0.03566		6.12266	0.98052	0.00174	0.000962008		403.512	461.2	403.402	604.8	403.274	678.4		193.521	345.2	193.411	426.8	193.283	435
217.894	-5.96046e-05	197.871	-0.00299		226.614	-0.000983181	227.638	0.00263			-2.3432	0.14112	-5.33482	-0.41205		773.81	0.01013	0.03562		6.12452	0.98324	0	0.000319643		403.451	459.6	403.341	604.8	403.213	673.4		193.46	330.6	193.35	447.8	193.222	459.2
218.963	-8.34465e-05	198.818	-0.00301		227.697	-0.000866356	228.765	0.00261			-2.34205	0.20093	-5.33458	-0.23515		774.292	0.01011	0.03559		6.12637	0.99304	0	0		403.39	459.8	403.28	602	403.152	700.2		193.399	358.6	193.289	468.2	193.161	480
220.061	-6.25849e-05	199.696	-0.00298		228.779	-0.000887814	229.873	0.00262			-2.34091	0.32608	-5.33434	0.0213		774.774	0.01008	0.03557		6.12822	0.98598	0.0039	0		403.329	472.8	403.219	643.8	403.091	687		193.338	357.6	193.228	459.4	193.1	481
221.153	-8.64267e-05	200.627	-0.00296		229.879	-0.000952187	230.98	0.00255			-2.33977	0.24504	-5.33409	-0.02379		775.256	0.01006	0.03557		6.13007	0.98632	0	9.36829e-05		403.268	500.2	403.158	623.4	403.03	691.2		193.277	373.4	193.167	464.4	193.039	489.6
222.221	-9.83477e-05	201.55	-0.00299		230.953	-0.000894966	232.105	0.00254			-2.33862	0.26919	-5.33385	-0.34197		775.739	0.01003	0.03556		6.13192	0.98945	0	0		403.207	505.6	403.097	651.6	402.969	724.4		193.216	393	193.106	459.2	192.978	504
223.314	-9.83477e-05	202.463	-0.00299		232.067	-0.000925961	233.224	0.00246			-2.33748	0.2531	-5.3336	-0.5074		776.221	0.01001	0.03557		6.13377	0.99304	0.00125	0		403.146	534	403.036	663.6	402.908	722.4		193.155	382	193.045	480.2	192.917	523.6
224.437	-0.000205636	203.389	-0.00302		233.173	-0.000954571	234.318	0.00247			-2.33633	0.22796	-5.33336	-0.34748		776.703	0.00999	0.03557		6.13562	0.98139	0.01351	0.000100433		403.085	532.8	402.975	669.2	402.847	725.4		193.094	395.4	192.984	479.4	192.856	529.4
225.51	-0.000119209	204.324	-0.00306		234.246	-0.00086874	235.471	0.00238			-2.33519	0.2664	-5.33311	-0.17379		777.185	0.00998	0.03557		6.13747	0.98148	0	0.00165		403.024	540.8	402.914	683	402.786	730.4		193.033	400.6	192.923	505.2	192.795	521.4
226.633	-0.00012219	205.231	-0.00314		235.346	-0.000952187	236.571	0.0024			-2.33404	0.21085	-5.33287	-0.24914		777.667	0.00996	0.03556		6.13932	0.98761	0	0		402.963	554.4	402.853	706.4	402.725	780.4		192.972	426.6	192.862	492.8	192.734	545.8
227.741	-0.000193715	206.148	-0.00315		236.449	-0.000990334	237.68	0.00236			-2.3329	0.08074	-5.33262	-0.39863		778.149	0.00995	0.03556		6.14117	0.98689	0.00265	0		402.902	569	402.792	712.6	402.664	778		192.911	419.4	192.801	509.4	192.673	553
228.809	-0.000229478	207.042	-0.00315		237.523	-0.00106	238.799	0.00239			-2.33176	-0.00981	-5.33238	-0.35839		778.631	0.00995	0.03555		6.14302	0.98176	0.00385	0.000153992		402.841	595.4	402.731	762.4	402.603	784.6		192.85	440.4	192.74	524.8	192.612	560.4
229.914	-0.000396371	207.978	-0.00317		238.628	-0.00101	239.922	0.00236			-2.33061	0.24011	-5.33213	-0.21098		779.113	0.00994	0.03554		6.14487	0.98755	0	0.00168		402.78	590.2	402.67	754	402.541	813.8		192.789	422	192.679	524.2	192.55	584.4
231.042	-0.000405312	208.874	-0.00325		239.729	-0.00106	240.998	0.00237			-2.32947	0.09546	-5.33189	-0.20319		779.596	0.00993	0.03551		6.14672	0.98615	0	0		402.719	626.6	402.609	773.6	402.48	841.8		192.728	461	192.618	538.4	192.489	586.8
232.117	-0.000488758	209.801	-0.00325		240.816	-0.00107	242.107	0.00241			-2.32832	0.22032	-5.33164	-0.33257		780.078	0.00991	0.03548		6.14857	0.98409	0.0085	0		402.658	652.8	402.548	807	402.419	847.4		192.667	467.2	192.557	520.4	192.428	579.4
233.248	-0.000455976	210.756	-0.00325		241.881	-0.0011	243.193	0.0024			-2.32718	-0.09784	-5.3314	-0.39873		780.56	0.00989	0.03544		6.15042	0.98036	0.00522	0.00113		402.597	675	402.487	835	402.358	877.6		192.606	458	192.496	512.6	192.367	590.2
234.344	-0.000551343	211.648	-0.0033		242.936	-0.00106	244.276	0.00245			-2.32604	0.04332	-5.33115	-0.35148		781.042	0.00987	0.0354		6.15227	0.98264	0	0.0011		402.536	679.4	402.425	845	402.297	895.6		192.544	459.6	192.435	534.6	192.306	565.6
235.442	-0.000575185	212.593	-0.00335		243.982	-0.00113	245.392	0.00244			-2.32489	0.15768	-5.33091	-0.32081		781.524	0.00985	0.03537		6.15412	0.99011	0.0016	0		402.474	692.8	402.365	891.2	402.236	896.6		192.483	472.4	192.374	543.2	192.245	593
236.532	-0.000551343	213.534	-0.00329		245.054	-0.00106	246.475	0.00245			-2.32375	0.11623	-5.33067	-0.34745		782.006	0.00983	0.03534		6.15597	0.98661	0.00673	0		402.413	708.4	402.303	900.2	402.175	936.2		192.422	479.6	192.312	553.8	192.184	609.8
237.652	-0.000452995	214.454	-0.00337		246.125	-0.0011	247.552	0.00236			-2.3226	0.30162	-5.33042	-0.32198		782.488	0.00981	0.03533		6.15782	0.98455	0	0.000412517		402.352	771.6	402.242	931.4	402.114	973.6		192.361	473.2	192.251	543.8	192.123	585
238.732	-0.000405312	215.366	-0.00335		247.187	-0.0011	248.634	0.00242			-2.32146	0.02899	-5.33018	-0.20181		782.971	0.00979	0.03533		6.15968	0.99286	0	0		402.291	801.8	402.181	955.8	402.053	1007.2		192.3	469.2	192.19	552.6	192.062	586
239.876	-0.000286102	216.306	-0.00338		248.285	-0.00104	249.713	0.00247			-2.32032	0.24113	-5.32993	-0.09813		783.453	0.00978	0.03534		6.16153	0.99259	0	0		402.23	801.8	402.12	980.2	401.992	1060		192.239	466.8	192.129	519.2	192.001	602.2
240.951	-0.000441074	217.253	-0.00349		249.349	-0.001	250.817	0.00257			-2.31917	0.31115	-5.32969	-0.10425		783.935	0.00977	0.03535		6.16338	0.9862	0.0113	5.92062e-05		402.169	821.8	402.059	1031.8	401.931	1082		192.178	476.4	192.068	525.6	191.94	570
242.029	-0.000587106	218.148	-0.0035		250.448	-0.00109	251.957	0.00258			-2.31803	0.06451	-5.32944	-0.17398		784.417	0.00976	0.03535		6.16523	0.98143	0.000628272	0.00143		402.108	865.4	401.998	1076.4	401.87	1092		192.117	460.8	192.007	509	191.879	564.6
243.121	-0.000631809	219.076	-0.00354		251.561	-0.00106	253.041	0.00258			-2.31688	0.43571	-5.3292	-0.21633		784.899	0.00975	0.03536		6.16708	0.98807	0	0.000147437		402.047	886.4	401.937	1077.4	401.809	1124.2		192.056	461.2	191.946	503	191.818	567
244.209	-0.0005126	220.043	-0.00354		252.644	-0.00109	254.146	0.00266			-2.31574	0.32521	-5.32895	-0.21066		785.381	0.00974	0.03535		6.16893	0.98411	0.00466	0		401.986	933.8	401.876	1118.6	401.748	1178.4		191.995	450	191.885	503	191.757	580
245.282	-0.000360608	220.951	-0.00361		253.729	-0.00113	255.268	0.00254			-2.3146	0.33808	-5.32871	-0.18691		785.863	0.00973	0.03534		6.17078	0.98116	0.00979	0.000131706		401.925	963	401.815	1137.6	401.687	1216.8		191.934	440.2	191.824	495.6	191.696	554.4
246.352	-0.000286102	221.896	-0.00363		254.804	-0.00123	256.394	0.00257			-2.31345	0.4181	-5.32846	-0.17052		786.345	0.00972	0.03531		6.17263	0.98409	0	0.00167		401.864	980.8	401.754	1217.2	401.626	1246		191.873	451.2	191.763	489.4	191.635	549.2
247.398	-0.000190735	222.853	-0.00367		255.87	-0.0013	257.472	0.00263			-2.31231	0.02732	-5.32822	-0.18887		786.827	0.00971	0.03526		6.17448	0.98559	0	0		401.803	1016.6	401.693	1223.4	401.565	1280		191.812	437.4	191.702	487	191.574	570.6
248.485	-0.000309944	223.774	-0.00372		256.95	-0.00137	258.621	0.00258			-2.31116	0.28598	-5.32797	-0.27185		787.31	0.0097	0.0352		6.17633	0.98648	0.0032	0		401.742	1059.4	401.632	1276.6	401.504	1322		191.751	430	191.641	469.2	191.513	528.2
249.579	-0.000205636	224.682	-0.00371		258.061	-0.00133	259.697	0.00248			-2.31002	0.24747	-5.32773	-0.39508		787.792	0.00969	0.03513		6.17818	0.98395	0.00406	0.0007355		401.681	1114.4	401.571	1302.6	401.443	1337.4		191.69	400.2	191.58	450.4	191.452	531
250.659	-0.000309944	225.662	-0.00382		259.129	-0.00137	260.824	0.00247			-2.30888	0.3365	-5.32749	-0.45294		788.274	0.00967	0.03504		6.18003	0.98152	0	0.0017		401.62	1116.6	401.51	1328.2	401.382	1389.4		191.629	408.2	191.519	449.4	191.391	519.8
251.742	-0.000107288	226.606	-0.00384		260.227	-0.0015	261.973	0.00253			-2.30773	0.08031	-5.32724	-0.34691		788.756	0.00965	0.03494		6.18188	0.98618	0.00219	0		401.559	1177	401.449	1369	401.321	1468.6		191.568	395.4	191.458	442.4	191.33	497.8
252.834	-0.000154972	227.51	-0.00391		261.327	-0.00149	263.067	0.00248			-2.30659	-0.07817	-5.327	-0.12272		789.238	0.00964	0.03485		6.18373	0.98472	0.00704	0		401.498	1207.2	401.388	1398.4	401.26	1485		191.507	371.2	191.397	413.8	191.269	481.6
253.924	-0.000166893	228.462	-0.00396		262.396	-0.00148	264.189	0.00245			-2.30544	0.16008	-5.32675	0.01364		789.72	0.00962	0.03477		6.18558	0.97963	0.00117	0.000630565		401.437	1232.4	401.327	1440	401.199	1560		191.446	366.4	191.336	416.4	191.208	472.2
255.012	-9.83477e-05	229.423	-0.00399		263.507	-0.00146	265.298	0.00248			-2.3043	0.16003	-5.32651	-0.11447		790.202	0.0096	0.03471		6.18743	0.98503	0	0.000326632		401.376	1282	401.266	1487.8	401.138	1553.8		191.385	367.6	191.275	392.6	191.147	471.2
256.106	-3.57628e-05	230.342	-0.004		264.603	-0.00135	266.408	0.00241			-2.30316	0.24122	-5.32626	-0.42441		790.684	0.00957	0.03466		6.18928	0.99236	0	0		401.315	1327.6	401.205	1507.6	401.077	1613.2		191.324	335.8	191.214	402.2	191.085	441.8
[truncated: 65,378 more rows]

## Sheet: Figure 5
Figure 5
[truncated: 748 more rows]

## Sheet: Figure 6
Figure 6
a
[truncated: 18 more rows]

## Sheet: SI Figure 2
SI Figure 2
[truncated: 63 more rows]

## Sheet: SI Fig 3
Supplementary Figure 3 BN700 W-H Plot	βcos(θ)	4sin(θ)
[truncated: 5 more rows]

[truncated: 19 more sheets: SI Figure 4, SI Figure 5, SI Figure 7, SI Figure 8, SI Figure 11, SI Figure 12, SI Figure 13, SI Figure 14, SI Figure 15, SI Figure 16, SI Figure 17, SI Figure 19, SI Figure 20, SI Figure 21, SI Figure 22, SI Figure 23, SI Fig 24, SI Fig 25, SI Fig 26]
